# Supplementary material for: Bis[1-(2-eth­oxy­phen­yl)-3-(4-nitro­phen­yl)triazenido]mercury(II)
Source: Acta Crystallogr Sect E Struct Rep Online. 2010 Aug 11;66(Pt 9):m1082. doi: 10.1107/S1600536810031326 (PMC3007946; doi:10.1107/S1600536810031326)
Supplement: Supplementary file 1 [file e-66-m1082-sup1.cif]

##############################################################################
###                                                                        ###
###        Electronic paper (Acta Crystallographica Section E)             ###
###                                                                        ###
##############################################################################
#                                                                            #
# This CIF contains the data in a paper accepted for publication in Acta     #
# Crystallographica Section E. It conforms to the requirements of Notes      #
# for Authors for Section E, and has been peer reviewed under the auspices   #
# of the IUCr Commission on Journals.                                        #
#                                                                            #
# Full details of the Crystallographic Information File format               #
# are given in the paper "The Crystallographic Information File (CIF):       #
# a New Standard Archive File for Crystallography" by S. R. Hall, F. H.      #
# Allen and I. D. Brown [Acta Cryst. (1991), A47, 655-685].                  #
#                                                                            #
# The current version of the core CIF dictionary is obtainable from          #
# ftp://ftp.iucr.org/pub/cif_core.dic. The current version number is 2.4.    #
#                                                                            #
# Software is freely available for graphical display of the structure(s) in  #
# this CIF.  For information consult the CIF home page http://www.iucr.org/  #
# cif/home.html                                                              #
#                                                                            #
# This file may be used for bona fide research purposes within the           #
# scientific community so long as proper attribution is given to the journal # 
# article from which it was obtained.                                        #
#                                                                            #
##############################################################################
                                             
data_I
_audit_creation_method     SHELXL-97
_chemical_name_systematic
;
Bis[1-(2-ethoxyphenyl)-3-(4-nitrophenyl)triazenido]mercury(II)
;
_chemical_name_common     ?
_chemical_formula_moiety     'C28 H26 Hg N8 O6'
_chemical_formula_sum     'C28 H26 Hg N8 O6'
_chemical_formula_iupac     '[Hg (C14 H13 N4 O3)2]'
_chemical_formula_weight     771.1
_chemical_melting_point     ?
_symmetry_cell_setting     orthorhombic
_symmetry_space_group_name_H-M     'A b a 2'
_symmetry_space_group_name_Hall     'A 2 -2ac'
loop_
    _symmetry_equiv_pos_as_xyz
    'x, y, z'
    '-x, -y, z'
    '-x+1/2, y+1/2, z'
    'x+1/2, -y+1/2, z'
    'x, y+1/2, z+1/2'
    '-x, -y+1/2, z+1/2'
    '-x+1/2, y+1, z+1/2'
    'x+1/2, -y+1, z+1/2'
_cell_length_a     15.4637(3)
_cell_length_b     18.6594(4)
_cell_length_c     9.8008(2)
_cell_angle_alpha     90.00
_cell_angle_beta     90.00
_cell_angle_gamma     90.00
_cell_volume     2827.96(10)
_cell_formula_units_Z     4
_cell_measurement_reflns_used     9751
_cell_measurement_theta_min     2.63
_cell_measurement_theta_max     27.79
_cell_measurement_temperature     296(2)
_exptl_crystal_description     irregular
_exptl_crystal_colour     red
_exptl_crystal_size_max     0.50
_exptl_crystal_size_mid     0.45
_exptl_crystal_size_min     0.20
_exptl_crystal_density_diffrn     1.811
_exptl_crystal_density_meas     1.8
_exptl_crystal_density_method     'not measured'
_exptl_crystal_F_000     1512
_exptl_absorpt_coefficient_mu     5.501
_exptl_absorpt_correction_type     integration
_exptl_absorpt_process_details     '(SADABS; Bruker, 2005)'
_exptl_absorpt_correction_T_min     0.1291
_exptl_absorpt_correction_T_max     0.2804
_exptl_special_details
;
;
_diffrn_ambient_temperature     296(2)
_diffrn_radiation_type     MoK\a
_diffrn_radiation_wavelength     0.71073
_diffrn_radiation_source     'fine-focus sealed tube'
_diffrn_radiation_monochromator     graphite
_diffrn_measurement_device_type     'Bruker APEXII CCD'
_diffrn_measurement_method     '\f and \w scans'
_diffrn_detector_area_resol_mean     ?
_diffrn_reflns_number     51881
_diffrn_reflns_av_R_equivalents     0.1221
_diffrn_reflns_av_sigmaI/netI     0.0309
_diffrn_reflns_theta_min     2.55
_diffrn_reflns_theta_max     27.86
_diffrn_reflns_theta_full     27.86
_diffrn_measured_fraction_theta_max     0.998
_diffrn_measured_fraction_theta_full     0.998
_diffrn_reflns_limit_h_min     -20
_diffrn_reflns_limit_h_max     20
_diffrn_reflns_limit_k_min     -24
_diffrn_reflns_limit_k_max     24
_diffrn_reflns_limit_l_min     -12
_diffrn_reflns_limit_l_max     12
_diffrn_standards_number     0
_diffrn_standards_interval_count     ?
_diffrn_standards_interval_time     ?
_diffrn_standards_decay_%     ?
_refine_special_details
;
Refinement of <i>F</i>^2^ against ALL reflections. The weighted <i>R</i>-factor
<i>wR</i> and goodness of fit <i>S</i> are based on <i>F</i>^2^, conventional
<i>R</i>-factors <i>R</i> are based on <i>F</i>, with <i>F</i> set to zero for
negative <i>F</i>^2^. The threshold expression of <i>F</i>^2^ >
\s(<i>F</i>^2^) is used only for calculating <i>R</i>-factors(gt) <i>etc</i>.
and is not relevant to the choice of reflections for refinement.
<i>R</i>-factors based on <i>F</i>^2^ are statistically about twice as large
as those based on <i>F</i>, and <i>R</i>- factors based on ALL data will be
even larger.
;
_reflns_number_total     3358
_reflns_number_gt     2629
_reflns_threshold_expression     I>2\s(I)
_refine_ls_structure_factor_coef     Fsqd
_refine_ls_matrix_type     full
_refine_ls_R_factor_all     0.0465
_refine_ls_R_factor_gt     0.0380
_refine_ls_wR_factor_gt     0.0983
_refine_ls_wR_factor_ref     0.1100
_refine_ls_goodness_of_fit_ref     1.148
_refine_ls_restrained_S_all     1.148
_refine_ls_number_reflns     3358
_refine_ls_number_parameters     196
_refine_ls_number_restraints     1
_refine_ls_hydrogen_treatment     constr
_refine_ls_weighting_scheme     calc
_refine_ls_weighting_details
         'calc w=1/[\s^2^(Fo^2^)+(0.0655P)^2^+3.2492P] where P=(Fo^2^+2Fc^2^)/3'
_atom_sites_solution_hydrogens     geom
_atom_sites_solution_primary     direct
_atom_sites_solution_secondary     difmap
_refine_ls_shift/su_max     0.000
_refine_ls_shift/su_mean     0.000
_refine_diff_density_max     2.279
_refine_diff_density_min     -2.518
_refine_ls_extinction_method     'SHELXL97 (Sheldrick, 2008)'
_refine_ls_extinction_coef     0.00070(17)
_refine_ls_extinction_expression
                                  'Fc^*^=kFc[1+0.001xFc^2^\l^3^/sin(2\q)]^-1/4^'
_refine_ls_abs_structure_details     'Flack (1983), 1575 Friedel pairs'
_refine_ls_abs_structure_Flack     -0.08(2)
loop_
    _atom_type_symbol
    _atom_type_description
    _atom_type_scat_dispersion_real
    _atom_type_scat_dispersion_imag
    _atom_type_scat_source
    'C' 'C' 0.0033 0.0016
                         'International Tables Vol C Tables 4.2.6.8 and 6.1.1.4'
    'H' 'H' 0.0000 0.0000
                         'International Tables Vol C Tables 4.2.6.8 and 6.1.1.4'
    'N' 'N' 0.0061 0.0033
                         'International Tables Vol C Tables 4.2.6.8 and 6.1.1.4'
    'O' 'O' 0.0106 0.0060
                         'International Tables Vol C Tables 4.2.6.8 and 6.1.1.4'
    'Hg' 'Hg' -2.3894 9.2266
                         'International Tables Vol C Tables 4.2.6.8 and 6.1.1.4'
_computing_data_collection     'APEX2 (Bruker, 2005)'
_computing_cell_refinement     'SAINT-Plus (Bruker, 2001)'
_computing_data_reduction     'SAINT-Plus (Bruker, 2001)'
_computing_structure_solution     'SHELXS97 (Sheldrick, 2008)'
_computing_structure_refinement     'SHELXL97 (Sheldrick, 2008)'
_computing_molecular_graphics     'SHELXTL (Sheldrick, 2008)'
_computing_publication_material     'SHELXTL (Sheldrick, 2008)'
loop_
    _atom_site_type_symbol
    _atom_site_label
    _atom_site_fract_x
    _atom_site_fract_y
    _atom_site_fract_z
    _atom_site_U_iso_or_equiv
    _atom_site_adp_type
    _atom_site_calc_flag
    _atom_site_refinement_flags
    _atom_site_occupancy
    _atom_site_disorder_assembly
    _atom_site_disorder_group
    Hg Hg1 1.0000 1.0000 0.7679(3) 0.03974(13) Uani d S 1 . .
    C C7 1.1773(4) 0.9517(3) 0.5961(6) 0.0546(14) Uani d . 1 . .
    C C2 0.9670(4) 0.8059(3) 1.0850(7) 0.0545(14) Uani d . 1 . .
    H H2 1.0236 0.8178 1.0624 0.065 Uiso calc R 1 . .
    O O1 0.7000(3) 0.7116(3) 1.2795(6) 0.0925(17) Uani d . 1 . .
    O O3 1.0915(3) 0.9353(2) 0.5744(5) 0.0615(11) Uani d . 1 . .
    N N1 0.9199(3) 0.8912(2) 0.9162(5) 0.0554(11) Uani d . 1 . .
    C C3 0.9533(5) 0.7573(3) 1.1860(7) 0.0627(16) Uani d . 1 . .
    H H3 0.9999 0.7371 1.2319 0.075 Uiso calc R 1 . .
    C C14 0.9689(8) 0.8927(5) 0.4560(11) 0.080(3) Uani d . 1 . .
    H H14A 0.9497 0.8639 0.3806 0.120 Uiso calc R 1 . .
    H H14B 0.9488 0.9410 0.4444 0.120 Uiso calc R 1 . .
    H H14C 0.9462 0.8734 0.5394 0.120 Uiso calc R 1 . .
    C C8 1.2429(5) 0.9181(3) 0.5204(8) 0.0659(15) Uani d . 1 . .
    H H8 1.2297 0.8841 0.4543 0.079 Uiso calc R 1 . .
    N N3 0.8716(3) 0.9660(2) 0.7669(6) 0.0492(9) Uani d . 1 . .
    N N2 0.8539(3) 0.9140(3) 0.8513(5) 0.0536(11) Uani d . 1 . .
    C C1 0.8989(3) 0.8390(3) 1.0133(6) 0.0505(12) Uani d . 1 . .
    C C4 0.8678(5) 0.7375(3) 1.2210(7) 0.0586(15) Uani d . 1 . .
    H H4 0.8568 0.7048 1.2905 0.070 Uiso calc R 1 . .
    C C5 0.8026(5) 0.7683(4) 1.1489(8) 0.0528(16) Uani d . 1 . .
    N N4 0.7125(5) 0.7478(4) 1.1825(7) 0.0661(18) Uani d . 1 . .
    O O2 0.6572(3) 0.7650(4) 1.1014(9) 0.116(3) Uani d . 1 . .
    C C6 0.8148(3) 0.8168(3) 1.0484(7) 0.0526(13) Uani d . 1 . .
    H H6 0.7675 0.8357 1.0022 0.063 Uiso calc R 1 . .
    C C13 1.0658(5) 0.8922(4) 0.4614(8) 0.0605(18) Uani d . 1 . .
    H H13A 1.0869 0.8436 0.4728 0.073 Uiso calc R 1 . .
    H H13B 1.0895 0.9115 0.3774 0.073 Uiso calc R 1 . .
    C C9 1.3285(5) 0.9371(4) 0.5470(9) 0.080(2) Uani d . 1 . .
    H H9 1.3728 0.9154 0.4979 0.096 Uiso calc R 1 . .
    C C12 1.1960(5) 1.0019(2) 0.6943(9) 0.0420(15) Uani d . 1 . .
    C C11 1.2818(5) 1.0216(5) 0.7181(9) 0.0652(17) Uani d . 1 . .
    H H11 1.2950 1.0569 0.7818 0.078 Uiso calc R 1 . .
    C C10 1.3485(7) 0.9873(5) 0.6443(13) 0.075(3) Uani d . 1 . .
    H H10 1.4060 0.9988 0.6616 0.090 Uiso calc R 1 . .
loop_
    _atom_site_aniso_label
    _atom_site_aniso_U_11
    _atom_site_aniso_U_22
    _atom_site_aniso_U_33
    _atom_site_aniso_U_12
    _atom_site_aniso_U_13
    _atom_site_aniso_U_23
    Hg1 0.03350(17) 0.04451(17) 0.04121(18) -0.00398(7) 0.000 0.000
    C7 0.047(3) 0.053(3) 0.064(4) -0.002(2) 0.000(3) 0.013(3)
    C2 0.033(3) 0.063(3) 0.068(4) -0.002(2) -0.001(3) -0.005(3)
    O1 0.080(3) 0.101(4) 0.097(4) -0.019(3) 0.029(3) 0.012(3)
    O3 0.045(2) 0.068(2) 0.071(3) -0.0021(18) 0.0040(18) -0.016(2)
    N1 0.047(2) 0.059(3) 0.061(3) -0.006(2) 0.009(2) 0.000(3)
    C3 0.052(4) 0.069(4) 0.067(4) 0.003(3) 0.000(3) -0.001(3)
    C14 0.081(6) 0.073(5) 0.086(6) -0.008(5) -0.014(6) -0.029(4)
    C8 0.061(4) 0.065(3) 0.071(3) 0.008(3) 0.009(3) 0.017(4)
    N3 0.037(2) 0.053(2) 0.058(3) -0.0038(17) 0.002(2) -0.006(3)
    N2 0.048(3) 0.057(3) 0.056(3) -0.008(2) 0.008(2) -0.004(2)
    C1 0.042(3) 0.053(3) 0.057(3) -0.010(2) 0.007(2) -0.009(3)
    C4 0.061(4) 0.058(3) 0.057(4) -0.009(3) 0.005(3) -0.002(3)
    C5 0.042(3) 0.054(3) 0.062(4) -0.004(2) 0.013(3) -0.012(3)
    N4 0.047(4) 0.070(4) 0.081(5) -0.011(2) 0.020(3) 0.012(3)
    O2 0.040(3) 0.148(5) 0.159(6) -0.005(3) 0.012(4) 0.066(5)
    C6 0.035(2) 0.056(3) 0.067(4) -0.006(2) 0.007(2) -0.004(3)
    C13 0.075(5) 0.044(3) 0.062(4) -0.001(3) 0.009(4) -0.009(3)
    C9 0.061(4) 0.082(5) 0.096(6) 0.020(4) 0.023(4) 0.036(5)
    C12 0.039(4) 0.046(3) 0.041(4) -0.0032(18) 0.000(3) 0.0117(19)
    C11 0.043(4) 0.081(4) 0.071(5) -0.008(4) 0.000(3) 0.012(4)
    C10 0.040(4) 0.103(6) 0.082(7) -0.005(4) 0.002(4) 0.032(5)
_geom_special_details
;
All s.u.'s (except the s.u. in the dihedral angle between two l.s. planes) are
estimated using the full covariance matrix. The cell s.u.'s are taken into
account individually in the estimation of s.u.'s in distances, angles and
torsion angles; correlations between s.u.'s in cell parameters are only used
when they are defined by crystal symmetry. An approximate (isotropic)
treatment of cell s.u.'s is used for estimating s.u.'s involving l.s. planes.
;
loop_
    _geom_bond_atom_site_label_1
    _geom_bond_atom_site_label_2
    _geom_bond_site_symmetry_2
    _geom_bond_distance
    _geom_bond_publ_flag
    Hg1 N3 2_775 2.084(4) ?
    Hg1 N3 . 2.084(4) ?
    Hg1 O3 . 2.656(5) ?
    Hg1 O3 2_775 2.656(5) ?
    C7 C12 . 1.374(9) ?
    C7 O3 . 1.378(7) ?
    C7 C8 . 1.406(9) ?
    C2 C3 . 1.359(9) ?
    C2 C1 . 1.409(8) ?
    C2 H2 . 0.9300 ?
    O1 N4 . 1.182(9) ?
    O3 C13 . 1.425(8) ?
    N1 N2 . 1.275(6) ?
    N1 C1 . 1.400(7) ?
    C3 C4 . 1.414(9) ?
    C3 H3 . 0.9300 ?
    C14 C13 . 1.500(13) ?
    C14 H14A . 0.9600 ?
    C14 H14B . 0.9600 ?
    C14 H14C . 0.9600 ?
    C8 C9 . 1.394(11) ?
    C8 H8 . 0.9300 ?
    N3 N2 . 1.304(6) ?
    N3 C12 2_775 1.400(9) ?
    C1 C6 . 1.407(6) ?
    C4 C5 . 1.359(11) ?
    C4 H4 . 0.9300 ?
    C5 C6 . 1.351(10) ?
    C5 N4 . 1.481(10) ?
    N4 O2 . 1.211(10) ?
    C6 H6 . 0.9300 ?
    C13 H13A . 0.9700 ?
    C13 H13B . 0.9700 ?
    C9 C10 . 1.372(14) ?
    C9 H9 . 0.9300 ?
    C12 C11 . 1.396(11) ?
    C12 N3 2_775 1.400(9) ?
    C11 C10 . 1.412(15) ?
    C11 H11 . 0.9300 ?
    C10 H10 . 0.9300 ?
loop_
    _geom_angle_atom_site_label_1
    _geom_angle_atom_site_label_2
    _geom_angle_atom_site_label_3
    _geom_angle_site_symmetry_1
    _geom_angle_site_symmetry_3
    _geom_angle
    _geom_angle_publ_flag
    N3 Hg1 N3 2_775 . 179.4(4) ?
    N3 Hg1 O3 2_775 . 68.12(18) ?
    N3 Hg1 O3 . . 111.46(18) ?
    N3 Hg1 O3 2_775 2_775 111.46(18) ?
    N3 Hg1 O3 . 2_775 68.12(18) ?
    O3 Hg1 O3 . 2_775 88.9(2) ?
    C12 C7 O3 . . 117.6(6) ?
    C12 C7 C8 . . 121.5(6) ?
    O3 C7 C8 . . 121.0(6) ?
    C3 C2 C1 . . 122.6(6) ?
    C3 C2 H2 . . 118.7 ?
    C1 C2 H2 . . 118.7 ?
    C7 O3 C13 . . 120.9(5) ?
    C7 O3 Hg1 . . 107.5(4) ?
    C13 O3 Hg1 . . 131.5(4) ?
    N2 N1 C1 . . 112.7(4) ?
    C2 C3 C4 . . 119.8(6) ?
    C2 C3 H3 . . 120.1 ?
    C4 C3 H3 . . 120.1 ?
    C13 C14 H14A . . 109.5 ?
    C13 C14 H14B . . 109.5 ?
    H14A C14 H14B . . 109.5 ?
    C13 C14 H14C . . 109.5 ?
    H14A C14 H14C . . 109.5 ?
    H14B C14 H14C . . 109.5 ?
    C9 C8 C7 . . 118.2(7) ?
    C9 C8 H8 . . 120.9 ?
    C7 C8 H8 . . 120.9 ?
    N2 N3 C12 . 2_775 118.9(5) ?
    N2 N3 Hg1 . . 115.1(4) ?
    C12 N3 Hg1 2_775 . 125.8(4) ?
    N1 N2 N3 . . 113.4(4) ?
    N1 C1 C6 . . 125.8(5) ?
    N1 C1 C2 . . 118.1(5) ?
    C6 C1 C2 . . 116.1(6) ?
    C5 C4 C3 . . 117.2(6) ?
    C5 C4 H4 . . 121.4 ?
    C3 C4 H4 . . 121.4 ?
    C6 C5 C4 . . 123.9(6) ?
    C6 C5 N4 . . 117.8(7) ?
    C4 C5 N4 . . 118.2(7) ?
    O1 N4 O2 . . 124.3(7) ?
    O1 N4 C5 . . 118.7(7) ?
    O2 N4 C5 . . 116.8(6) ?
    C5 C6 C1 . . 120.3(6) ?
    C5 C6 H6 . . 119.8 ?
    C1 C6 H6 . . 119.8 ?
    O3 C13 C14 . . 107.6(5) ?
    O3 C13 H13A . . 110.2 ?
    C14 C13 H13A . . 110.2 ?
    O3 C13 H13B . . 110.2 ?
    C14 C13 H13B . . 110.2 ?
    H13A C13 H13B . . 108.5 ?
    C10 C9 C8 . . 121.2(8) ?
    C10 C9 H9 . . 119.4 ?
    C8 C9 H9 . . 119.4 ?
    C7 C12 C11 . . 119.8(8) ?
    C7 C12 N3 . 2_775 119.3(6) ?
    C11 C12 N3 . 2_775 120.9(7) ?
    C12 C11 C10 . . 119.2(9) ?
    C12 C11 H11 . . 120.4 ?
    C10 C11 H11 . . 120.4 ?
    C9 C10 C11 . . 120.1(9) ?
    C9 C10 H10 . . 120.0 ?
    C11 C10 H10 . . 120.0 ?
loop_
    _geom_torsion_atom_site_label_1
    _geom_torsion_atom_site_label_2
    _geom_torsion_atom_site_label_3
    _geom_torsion_atom_site_label_4
    _geom_torsion_site_symmetry_1
    _geom_torsion_site_symmetry_2
    _geom_torsion_site_symmetry_3
    _geom_torsion_site_symmetry_4
    _geom_torsion
    _geom_torsion_publ_flag
    C12 C7 O3 C13 . . . . 170.6(6) ?
    C8 C7 O3 C13 . . . . -9.5(8) ?
    C12 C7 O3 Hg1 . . . . -8.0(6) ?
    C8 C7 O3 Hg1 . . . . 172.0(4) ?
    N3 Hg1 O3 C7 2_775 . . . 10.0(3) ?
    N3 Hg1 O3 C7 . . . . -170.4(3) ?
    O3 Hg1 O3 C7 2_775 . . . 123.7(4) ?
    N3 Hg1 O3 C13 2_775 . . . -168.4(6) ?
    N3 Hg1 O3 C13 . . . . 11.3(6) ?
    O3 Hg1 O3 C13 2_775 . . . -54.6(5) ?
    C1 C2 C3 C4 . . . . 0.9(9) ?
    C12 C7 C8 C9 . . . . -0.2(9) ?
    O3 C7 C8 C9 . . . . 179.8(5) ?
    O3 Hg1 N3 N2 . . . . 94.9(4) ?
    O3 Hg1 N3 N2 2_775 . . . 174.5(4) ?
    O3 Hg1 N3 C12 . . . 2_775 -91.2(5) ?
    O3 Hg1 N3 C12 2_775 . . 2_775 -11.6(5) ?
    C1 N1 N2 N3 . . . . 175.7(4) ?
    C12 N3 N2 N1 2_775 . . . -177.0(5) ?
    Hg1 N3 N2 N1 . . . . -2.6(6) ?
    N2 N1 C1 C6 . . . . -5.5(7) ?
    N2 N1 C1 C2 . . . . 175.6(5) ?
    C3 C2 C1 N1 . . . . 176.6(5) ?
    C3 C2 C1 C6 . . . . -2.4(9) ?
    C2 C3 C4 C5 . . . . 0.8(10) ?
    C3 C4 C5 C6 . . . . -1.0(11) ?
    C3 C4 C5 N4 . . . . 179.2(6) ?
    C6 C5 N4 O1 . . . . -171.7(7) ?
    C4 C5 N4 O1 . . . . 8.0(10) ?
    C6 C5 N4 O2 . . . . 13.8(11) ?
    C4 C5 N4 O2 . . . . -166.5(7) ?
    C4 C5 C6 C1 . . . . -0.5(10) ?
    N4 C5 C6 C1 . . . . 179.2(6) ?
    N1 C1 C6 C5 . . . . -176.8(6) ?
    C2 C1 C6 C5 . . . . 2.2(8) ?
    C7 O3 C13 C14 . . . . -172.6(6) ?
    Hg1 O3 C13 C14 . . . . 5.6(8) ?
    C7 C8 C9 C10 . . . . -0.1(10) ?
    O3 C7 C12 C11 . . . . -178.5(6) ?
    C8 C7 C12 C11 . . . . 1.5(9) ?
    O3 C7 C12 N3 . . . 2_775 -0.1(8) ?
    C8 C7 C12 N3 . . . 2_775 179.9(6) ?
    C7 C12 C11 C10 . . . . -2.5(11) ?
    N3 C12 C11 C10 2_775 . . . 179.1(7) ?
    C8 C9 C10 C11 . . . . -1.0(12) ?
    C12 C11 C10 C9 . . . . 2.3(13) ?
loop_
    _geom_hbond_atom_site_label_D
    _geom_hbond_atom_site_label_H
    _geom_hbond_atom_site_label_A
    _geom_hbond_site_symmetry_A
    _geom_hbond_distance_DH
    _geom_hbond_distance_HA
    _geom_hbond_distance_DA
    _geom_hbond_angle_DHA
    _geom_hbond_publ_flag
    C8 H8 O1 4_564 0.93 2.52 3.446(9) 177 yes
    C13 H13A Cg1 6_765 0.97 2.86 3.764(8) 155 yes
data_global
_journal_date_recd_electronic     2010-07-27
_journal_date_accepted     2010-08-04
_journal_name_full     'Acta Crystallographica, Section E'
_journal_year     2010
_journal_volume     66
_journal_issue      9
_journal_page_first     m1082
_journal_page_last     m1082
_journal_paper_category     QM
_journal_coeditor_code     PV2312
_publ_contact_author_name     'Mohammad Kazem Rofouei'
_publ_contact_author_address
;
Faculty of Chemistry, Tarbiat Moallem University, Tehran, Iran
;
_publ_contact_author_email     'rofouei_mk@yahoo.com'
_publ_contact_author_fax     ?
_publ_contact_author_phone     ?
_publ_section_title
;
Bis[1-(2-ethoxyphenyl)-3-(4-nitrophenyl)triazenido]mercury(II)
;
loop_
    _publ_author_name
    _publ_author_footnote
    _publ_author_address
    'Rofouei, Mohammad Kazem' .
;
Faculty of Chemistry, Tarbiat Moallem University, Tehran, Iran
;
    'Fereyduni, Ehsan' .
;
Faculty of Chemistry, Tarbiat Moallem University, Tehran, Iran
;
    'Attar Gharamaleki, Jafar' .
;
Young Researchers Club, Islamic Azad University, North Tehran Branch, Tehran,
Iran
;
    'Bruno, Giuseppe' .
;
Dipartimento di Chimica Inorganica, Vill. S. Agata, Salita Sperone 31,
Universita di Messina 98166 Messina, Italy
;
    'Amiri Rudbari, Hadi' .
;
Dipartimento di Chimica Inorganica, Vill. S. Agata, Salita Sperone 31,
Universita di Messina 98166 Messina, Italy
;
