# Supplementary material for: Bis[1-(2-eth­oxy­phen­yl)-3-(4-nitro­phen­yl)triazenido]mercury(II)
Source: Acta Crystallogr Sect E Struct Rep Online. 2010 Aug 11;66(Pt 9):m1082. doi: 10.1107/S1600536810031326 (PMC3007946; doi:10.1107/S1600536810031326)
Supplement: Supplementary file 2 [file e-66-m1082-Isup2.hkl]

#
# h,k,l, Fc-squared, Fo-squared, sigma(Fo-squared) and status flag
#
data_I
_shelx_title ' ROFOU02_1008_0ma in Aba2'
_shelx_refln_list_code          4
_shelx_F_calc_maximum      605.66
_exptl_crystal_F_000      1512.00
_reflns_d_resolution_high  0.7603
 
loop_
 _symmetry_equiv_pos_as_xyz
 'x, y, z'
 '-x, -y, z'
 '-x+1/2, y+1/2, z'
 'x+1/2, -y+1/2, z'
 'x, y+1/2, z+1/2'
 '-x, -y+1/2, z+1/2'
 '-x+1/2, y+1, z+1/2'
 'x+1/2, -y+1, z+1/2'
 
_cell_length_a    15.4637
_cell_length_b    18.6594
_cell_length_c     9.8008
_cell_angle_alpha  90.000
_cell_angle_beta   90.000
_cell_angle_gamma  90.000
 
_shelx_F_squared_multiplier     1.000
 
loop_
 _refln_index_h
 _refln_index_k
 _refln_index_l
 _refln_F_squared_calc
 _refln_F_squared_meas
 _refln_F_squared_sigma
 _refln_observed_status
   0   0 -12     3126.38     3139.23    484.28 o
   2   0 -12     2301.93     2148.39    155.52 o
   4   0 -12     1987.89     1557.46    168.81 o
   6   0 -12     1799.14     1705.38    166.45 o
   0   2 -12     2710.15     2571.06    205.81 o
   1   2 -12        2.07        2.76     16.50 o
   2   2 -12     1803.48     1582.59     81.71 o
   3   2 -12       66.61       54.77     16.91 o
   4   2 -12     1684.78     1337.54     90.39 o
   5   2 -12       10.61       -1.77     18.54 o
   6   2 -12     2122.03     2077.90    154.34 o
   7   2 -12        8.21      -12.18     26.32 o
   0   4 -12     2048.06     1650.26    131.17 o
   1   4 -12        1.78      -15.14     16.47 o
   2   4 -12     2230.09     2082.71    114.83 o
   3   4 -12        5.19      -18.02     18.02 o
   4   4 -12     2139.39     2052.43     99.24 o
   5   4 -12       25.35       12.48     22.02 o
   6   4 -12     1722.12     1744.53    121.58 o
   0   6 -12     1788.20     1447.58    111.99 o
   1   6 -12        6.55       -8.79     17.06 o
   2   6 -12     1973.80     1853.11    100.89 o
   3   6 -12       19.84       31.61     20.18 o
   4   6 -12     1430.91     1242.58     75.69 o
   5   6 -12        5.05      -11.25     22.74 o
   0   8 -12     1443.76      744.24    167.71 o
   1   8 -12        6.13        4.40     20.69 o
   2   8 -12     1475.35     1298.11    103.50 o
   3   8 -12        0.23      -30.65     36.43 o
   1   1 -11     4271.79     4505.89    258.01 o
   2   1 -11       13.48      -14.51     14.51 o
   3   1 -11     2359.04     1881.91     91.87 o
   4   1 -11      131.03       88.41     16.06 o
   5   1 -11     3399.90     3254.37    204.78 o
   6   1 -11       22.95        9.51     17.70 o
   7   1 -11     2941.90     2986.76    147.86 o
   8   1 -11        9.79      -17.96     18.92 o
   9   1 -11     2233.94     2373.26    104.81 o
  10   1 -11        1.11        8.22     25.02 o
   1   3 -11     4590.08     4232.24    172.09 o
   2   3 -11       31.04       15.60     15.10 o
   3   3 -11     3114.79     2807.88    136.78 o
   4   3 -11       85.91       67.29     15.79 o
   5   3 -11     2996.52     2898.13    134.48 o
   6   3 -11        8.54      -16.72     16.72 o
   7   3 -11     2614.06     2621.01    104.08 o
   8   3 -11       21.04        8.13     19.10 o
   9   3 -11     2156.95     2242.66     99.14 o
  10   3 -11        6.84      -11.02     27.89 o
   1   5 -11     3255.22     2753.34    101.30 o
   2   5 -11       14.20      -14.97     14.97 o
   3   5 -11     3128.56     2798.26    131.20 o
   4   5 -11        8.00       -9.09     16.62 o
   5   5 -11     2854.58     2861.48    120.68 o
   6   5 -11       35.15       23.77     17.48 o
   7   5 -11     1861.94     1723.45     81.96 o
   8   5 -11       57.74       74.72     19.42 o
   9   5 -11     2015.15     2142.90     92.69 o
   1   7 -11     2763.30     2376.75     93.50 o
   2   7 -11        5.42      -12.63     16.13 o
   3   7 -11     2961.07     2807.76    129.44 o
   4   7 -11       14.50        4.19     17.00 o
   5   7 -11     2588.26     2538.32     86.57 o
   6   7 -11        0.46      -10.68     17.99 o
   7   7 -11     1894.92     1982.96     63.27 o
   8   7 -11       22.69      -12.79     28.56 o
   1   9 -11     1712.29     1321.50     78.76 o
   2   9 -11        1.93      -16.04     16.04 o
   3   9 -11     2360.31     2454.64     86.65 o
   4   9 -11        3.60       -8.59     21.32 o
   5   9 -11     2079.12     2200.86     77.87 o
   6   9 -11        2.75      -21.41     26.14 o
   7   9 -11     1619.97     1619.14     96.75 o
   1  11 -11     1753.24     1586.63     90.22 o
   2  11 -11        2.20      -18.22     22.31 o
   3  11 -11     1381.24     1273.54     96.39 o
   4  11 -11        0.25      -27.44     27.44 o
   5  11 -11     1526.47     1560.29     96.08 o
   0   0 -10     7049.04     7200.72    721.69 o
   2   0 -10     6914.84     6732.41    416.75 o
   4   0 -10     4772.57     4372.79    275.98 o
   6   0 -10     6035.79     6631.33    480.29 o
   8   0 -10     3218.56     3151.19    204.70 o
  10   0 -10     2562.92     2440.31    134.70 o
  12   0 -10     1796.87     1887.67     66.73 o
   0   2 -10     6213.15     6293.73    414.01 o
   1   2 -10       31.39       -3.57     12.85 o
   2   2 -10     7252.34     7520.11    342.73 o
   3   2 -10      112.35       96.74     14.46 o
   4   2 -10     3218.23     2636.73    133.17 o
   5   2 -10       63.52       29.29     14.07 o
   6   2 -10     4187.04     4027.72    201.16 o
   7   2 -10       25.70       16.56     16.00 o
   8   2 -10     5331.09     5686.06    237.60 o
   9   2 -10      162.72      169.25     19.14 o
  10   2 -10     2346.75     2393.17     74.31 o
  11   2 -10        0.76      -19.18     19.18 o
  12   2 -10     2078.40     2189.08     82.48 o
   0   4 -10     5719.92     5060.44    210.24 o
   1   4 -10        9.80      -13.07     13.07 o
   2   4 -10     5294.10     4875.65    207.76 o
   3   4 -10       71.73       43.16     13.88 o
   4   4 -10     4482.70     3976.69    199.88 o
   5   4 -10       31.60        3.53     14.06 o
   6   4 -10     3737.11     3640.89    163.24 o
   7   4 -10       22.64       22.13     16.05 o
   8   4 -10     3401.94     3497.20    125.95 o
   9   4 -10       56.52       44.95     17.93 o
  10   4 -10     3080.99     3308.04    124.66 o
  11   4 -10        0.01      -20.35     20.35 o
  12   4 -10     2163.60     2356.12     87.13 o
   0   6 -10     4068.14     3500.67    177.76 o
   1   6 -10       28.60        3.62     13.24 o
   2   6 -10     4546.31     4031.37    167.32 o
   3   6 -10       84.80       38.01     13.86 o
   4   6 -10     4473.69     4297.27    182.99 o
   5   6 -10       14.43      -13.61     15.10 o
   6   6 -10     3856.72     3798.65    142.45 o
   7   6 -10       11.37        9.59     16.55 o
   8   6 -10     3655.78     3740.73    133.98 o
   9   6 -10       64.79       43.91     17.97 o
  10   6 -10     1773.49     1798.02     80.16 o
  11   6 -10       13.50       -1.05     23.39 o
   0   8 -10     3452.15     2870.51    145.92 o
   1   8 -10       30.77      -11.95     13.68 o
   2   8 -10     4085.51     3671.97    156.57 o
   3   8 -10       12.43      -14.16     14.16 o
   4   8 -10     4256.28     4110.20    169.26 o
   5   8 -10       14.27       -7.49     15.58 o
   6   8 -10     3100.64     3249.81    107.91 o
   7   8 -10        1.06       -9.89     18.15 o
   8   8 -10     2478.75     2728.88    115.11 o
   9   8 -10       17.82       14.89     22.72 o
  10   8 -10     1781.70     1866.61     99.18 o
   0  10 -10     3369.64     2981.58    182.39 o
   1  10 -10        6.02      -14.24     14.24 o
   2  10 -10     3474.85     3192.79    141.15 o
   3  10 -10       78.83       19.21     19.02 o
   4  10 -10     2579.00     2726.38     93.72 o
   5  10 -10       57.01       60.81     20.93 o
   6  10 -10     2787.42     2976.76     98.23 o
   7  10 -10       21.75       32.80     21.99 o
   8  10 -10     2157.38     2291.38     82.48 o
   9  10 -10        3.08      -11.39     29.76 o
   0  12 -10     1953.08     1572.25    161.67 o
   1  12 -10        1.62      -19.16     19.16 o
   2  12 -10     2342.26     2245.35     85.24 o
   3  12 -10        0.21      -18.22     20.71 o
   4  12 -10     2210.92     2371.39     68.89 o
   5  12 -10       25.82        9.19     21.30 o
   6  12 -10     2215.43     2546.44     71.85 o
   7  12 -10        5.98      -13.45     24.30 o
   8  12 -10     1268.27      819.63    100.83 o
   0  14 -10     1524.23     1539.69    113.71 o
   1  14 -10        1.97      -26.60     26.60 o
   2  14 -10     1701.96     1763.12     84.81 o
   3  14 -10        0.66      -16.36     22.43 o
   4  14 -10     1386.77     1395.18     70.67 o
   5  14 -10       15.69        2.77     26.71 o
   1   1  -9     8584.72     8014.06    284.51 o
   2   1  -9       27.25      -11.07     11.07 o
   3   1  -9    10842.25    10964.45    435.45 o
   4   1  -9       83.78       65.62     11.97 o
   5   1  -9     6395.37     6108.76    283.42 o
   6   1  -9       35.28       -1.01     12.65 o
   7   1  -9     7747.78     8003.32    346.31 o
   8   1  -9      268.32      282.93     16.43 o
   9   1  -9     6693.05     7209.65    276.12 o
  10   1  -9       91.41       69.67     17.25 o
  11   1  -9     2270.14     2015.58     64.82 o
  12   1  -9        4.48       -0.53     18.85 o
  13   1  -9     2597.20     2621.90     75.04 o
  14   1  -9        0.77       -1.54     25.85 o
   1   3  -9     9200.26     9298.08    373.38 o
   2   3  -9      195.94      210.80     12.54 o
   3   3  -9     7642.52     6657.98    318.70 o
   4   3  -9      294.16      280.60     19.85 o
   5   3  -9     6873.24     6354.28    315.37 o
   6   3  -9       35.74       21.40     13.60 o
   7   3  -9     5388.23     5055.73    212.77 o
   8   3  -9       36.96        4.79     14.78 o
   9   3  -9     5506.20     5851.20    203.75 o
  10   3  -9        4.15      -14.02     16.66 o
  11   3  -9     3355.82     3486.97    117.51 o
  12   3  -9       16.30       -1.68     19.11 o
  13   3  -9     2543.09     2482.04     83.00 o
  14   3  -9        4.19       10.93     25.83 o
   1   5  -9     8313.56     8352.14    335.47 o
   2   5  -9      239.39      249.99     14.17 o
   3   5  -9    10036.34     9694.21    453.80 o
   4   5  -9      201.17      171.31     13.40 o
   5   5  -9     4809.33     4407.61    180.59 o
   6   5  -9       67.97       44.92     13.18 o
   7   5  -9     5115.03     4884.22    171.70 o
   8   5  -9       13.70       -9.17     14.97 o
   9   5  -9     4574.10     4853.29    170.04 o
  10   5  -9       38.83       35.19     16.83 o
  11   5  -9     2676.53     2784.65     99.73 o
  12   5  -9       17.83        4.83     20.59 o
  13   5  -9     2728.90     3041.16    109.25 o
   1   7  -9     6926.59     6323.93    228.37 o
   2   7  -9       47.36       -1.17     11.79 o
   3   7  -9     4990.63     4272.14    188.95 o
   4   7  -9       27.75       -7.52     11.90 o
   5   7  -9     5999.00     6194.14    238.86 o
   6   7  -9        7.35      -13.61     13.61 o
   7   7  -9     4391.84     4352.87    136.07 o
   8   7  -9        8.26      -15.06     15.06 o
   9   7  -9     3866.69     4006.54    150.89 o
  10   7  -9        5.40      -16.34     17.54 o
  11   7  -9     3238.77     3598.73    120.12 o
  12   7  -9       26.31       19.34     21.04 o
  13   7  -9     1847.59     1903.83    102.76 o
   1   9  -9     4701.84     4137.89    158.79 o
   2   9  -9      128.85       77.25     13.07 o
   3   9  -9     5820.38     4959.85    217.85 o
   4   9  -9       40.81       -5.64     13.88 o
   5   9  -9     4958.22     5589.66    190.12 o
   6   9  -9       88.82       59.61     18.18 o
   7   9  -9     4150.34     4078.44    161.22 o
   8   9  -9        6.89       -5.51     20.31 o
   9   9  -9     2830.42     3017.54    131.72 o
  10   9  -9        5.24      -19.40     21.99 o
  11   9  -9     2465.32     2669.85    129.15 o
  12   9  -9       32.80       17.33     31.64 o
   1  11  -9     4311.56     3840.42    171.19 o
   2  11  -9        2.44      -17.00     17.00 o
   3  11  -9     4107.46     4141.04    130.20 o
   4  11  -9       24.47      -10.79     18.61 o
   5  11  -9     4039.21     4383.78    115.75 o
   6  11  -9       11.42        9.31     19.95 o
   7  11  -9     3154.47     3413.28    123.53 o
   8  11  -9        7.03      -10.90     20.20 o
   9  11  -9     2150.41     2255.93     74.16 o
  10  11  -9       15.33        8.27     23.01 o
  11  11  -9     1643.13     1797.84     93.70 o
   1  13  -9     2648.07     2572.14     74.48 o
   2  13  -9        8.20      -19.19     19.19 o
   3  13  -9     3688.75     3849.50    114.05 o
   4  13  -9       11.50       -1.82     19.86 o
   5  13  -9     2380.50     2808.26     71.56 o
   6  13  -9       48.09        7.62     21.29 o
   7  13  -9     1910.81     1862.61     58.54 o
   8  13  -9       49.42       82.90     23.63 o
   9  13  -9     1484.69     1221.86    108.63 o
   1  15  -9     2080.19     1996.42     44.92 o
   2  15  -9        3.80      -20.89     20.89 o
   3  15  -9     2305.96     2488.74     73.44 o
   4  15  -9       16.35      -12.66     22.25 o
   5  15  -9     1831.24     2104.67     53.73 o
   6  15  -9       23.67       11.05     23.78 o
   7  15  -9     1373.47     1212.17     84.72 o
   1  17  -9      923.79      693.44     35.24 o
   2  17  -9       32.13       16.41     25.93 o
   3  17  -9     2088.44     2625.94     65.16 o
   0   0  -8    10140.19     9495.07    648.54 o
   2   0  -8    10186.18     9381.97    424.01 o
   4   0  -8     9873.46     9210.01    596.20 o
   6   0  -8     9926.39     9716.49    712.01 o
   8   0  -8    12114.72    12579.59    646.62 o
  10   0  -8     7361.03     7722.63    408.73 o
  12   0  -8     4952.64     4766.03    235.81 o
  14   0  -8     3021.90     3010.07    129.65 o
   0   2  -8    12946.80    12362.57    598.56 o
   1   2  -8       21.05      -10.10     10.10 o
   2   2  -8    16710.21    16774.70    553.11 o
   3   2  -8      483.48      466.30     19.02 o
   4   2  -8    11220.53    11126.68    483.75 o
   5   2  -8       58.31       33.40     10.10 o
   6   2  -8    10516.25     9977.35    427.33 o
   7   2  -8      213.56      180.16     12.68 o
   8   2  -8    12691.04    13138.97    513.57 o
   9   2  -8      461.87      465.40     15.51 o
  10   2  -8     3049.04     2852.01     90.93 o
  11   2  -8        3.45      -16.16     16.46 o
  12   2  -8     3892.36     3845.59    126.27 o
  13   2  -8       11.59       -2.74     18.74 o
  14   2  -8     3185.60     3251.74     97.77 o
  15   2  -8        4.93      -20.29     21.09 o
   0   4  -8    11275.86    11644.38    644.97 o
   1   4  -8       62.16       32.60     10.08 o
   2   4  -8    14646.16    13953.41    525.78 o
   3   4  -8      213.77      185.44     11.39 o
   4   4  -8     9723.03     8899.93    419.86 o
   5   4  -8       71.58       54.39     11.08 o
   6   4  -8    11041.10    11205.72    444.84 o
   7   4  -8       24.39       10.24     12.18 o
   8   4  -8     7607.01     7514.88    292.46 o
   9   4  -8       27.65        6.21     14.43 o
  10   4  -8     4799.32     4920.30    191.91 o
  11   4  -8        8.74      -12.77     16.14 o
  12   4  -8     4386.50     4578.04    153.91 o
  13   4  -8        0.98      -15.72     18.95 o
  14   4  -8     3079.81     3246.64    102.41 o
  15   4  -8       13.81        0.31     23.56 o
   0   6  -8    14523.09    14386.80    530.76 o
   1   6  -8       27.38       -1.51     10.84 o
   2   6  -8    14773.98    14365.60    557.65 o
   3   6  -8        7.30       -9.91      9.91 o
   4   6  -8     6134.90     5526.52    249.23 o
   5   6  -8      322.60      306.41     12.68 o
   6   6  -8     7518.97     7357.73    259.90 o
   7   6  -8       92.65       81.97     12.52 o
   8   6  -8     7806.18     7965.37    263.42 o
   9   6  -8       20.18        5.07     13.94 o
  10   6  -8     3987.73     4046.24    134.68 o
  11   6  -8        7.78       -8.58     16.35 o
  12   6  -8     3991.12     4222.21    161.54 o
  13   6  -8       10.28       -6.05     19.73 o
  14   6  -8     2788.33     2949.29    102.33 o
  15   6  -8       78.22       80.89     29.42 o
   0   8  -8     7715.10     7197.28    228.18 o
   1   8  -8       60.69       15.14     10.44 o
   2   8  -8    10485.69     9349.60    394.27 o
   3   8  -8       60.37       18.74     10.52 o
   4   8  -8     6391.76     5921.46    243.07 o
   5   8  -8      128.26      119.99     11.99 o
   6   8  -8     7325.81     7983.08    282.91 o
   7   8  -8       76.30       58.73     13.19 o
   8   8  -8     5628.37     5739.33    210.54 o
   9   8  -8       71.31       55.13     15.51 o
  10   8  -8     4128.28     4260.27    163.35 o
  11   8  -8        5.72      -16.90     16.90 o
  12   8  -8     4040.34     4492.90    142.32 o
  13   8  -8        3.89      -11.30     21.00 o
  14   8  -8     1712.39     1830.36     77.42 o
   0  10  -8     6355.75     6174.15    194.55 o
   1  10  -8       18.91      -11.25     11.25 o
   2  10  -8     5786.02     5173.94    208.36 o
   3  10  -8      120.56       80.71     15.50 o
   4  10  -8     5792.19     5644.84    204.65 o
   5  10  -8       29.78       -4.53     15.67 o
   6  10  -8     5400.88     5763.68    198.26 o
   7  10  -8        8.27       -2.07     16.87 o
   8  10  -8     4699.93     4643.79    173.57 o
   9  10  -8       42.77       26.45     20.05 o
  10  10  -8     2767.71     2792.86    110.01 o
  11  10  -8       66.68       68.75     20.47 o
  12  10  -8     3238.92     3700.81    144.54 o
  13  10  -8       52.93       54.64     27.14 o
   0  12  -8     4509.82     4417.26    139.18 o
   1  12  -8      158.27      141.23     20.08 o
   2  12  -8     5753.48     5663.83    177.25 o
   3  12  -8        5.65      -16.56     16.56 o
   4  12  -8     5306.78     5275.93    163.26 o
   5  12  -8        1.62      -16.54     18.03 o
   6  12  -8     3438.99     3598.70    107.86 o
   7  12  -8       47.28       51.60     18.78 o
   8  12  -8     3774.52     4050.35    116.13 o
   9  12  -8       47.14       46.88     21.35 o
  10  12  -8     2383.23     2599.98     86.27 o
  11  12  -8      107.05      123.89     26.63 o
  12  12  -8     2582.28     2862.55    168.59 o
   0  14  -8     4229.70     4096.78    127.32 o
   1  14  -8       37.49      -17.85     17.85 o
   2  14  -8     4074.27     4295.78     98.60 o
   3  14  -8       24.59      -11.72     18.32 o
   4  14  -8     4336.88     4869.82    105.47 o
   5  14  -8       20.04      -19.70     19.70 o
   6  14  -8     3039.91     3406.61     81.93 o
   7  14  -8       22.44       28.78     22.58 o
   8  14  -8     2127.86     2151.47     67.17 o
   9  14  -8       17.69        0.86     24.50 o
  10  14  -8     1289.53      907.14     54.51 o
   0  16  -8     1161.98      915.91     45.35 o
   1  16  -8      312.02      334.44     21.27 o
   2  16  -8     2985.13     3027.45     53.46 o
   3  16  -8        9.35      -21.45     21.45 o
   4  16  -8     2690.79     3100.19     55.41 o
   5  16  -8        1.30       -8.15     22.43 o
   6  16  -8     1991.67     2353.89     75.25 o
   7  16  -8       18.09       24.48     24.70 o
   8  16  -8     1711.00     1746.39     61.17 o
   0  18  -8     1403.03     1130.00    115.27 o
   1  18  -8        9.64      -21.63     26.07 o
   2  18  -8     1827.22     2150.88     51.78 o
   3  18  -8       11.25        7.49     26.10 o
   4  18  -8     1519.75     1772.19     52.47 o
   5  18  -8        0.71      -18.61     27.15 o
   1   1  -7    25102.52    24222.55    534.43 o
   2   1  -7      264.95      223.80      7.92 o
   3   1  -7    20427.11    18501.35    656.46 o
   4   1  -7       88.96       81.30      8.48 o
   5   1  -7    14328.55    13327.36    597.03 o
   6   1  -7       56.91       38.18      9.71 o
   7   1  -7    13043.96    12068.11    493.78 o
   8   1  -7       51.57       26.73     10.99 o
   9   1  -7     9799.12     9543.20    360.66 o
  10   1  -7       83.98       50.47     13.04 o
  11   1  -7     7408.96     7471.67    261.74 o
  12   1  -7       47.73       34.45     14.85 o
  13   1  -7     5289.85     5078.87    175.45 o
  14   1  -7       17.71        9.09     18.85 o
  15   1  -7     3198.35     3363.48     74.71 o
  16   1  -7       11.95       17.81     24.03 o
   1   3  -7    16224.58    15734.43    394.59 o
   2   3  -7      153.38      123.00      8.37 o
   3   3  -7    17475.28    15125.15    664.04 o
   4   3  -7      189.69      163.85      9.46 o
   5   3  -7    14280.24    13627.49    598.36 o
   6   3  -7       62.42       30.85     10.02 o
   7   3  -7    15703.16    15597.06    674.06 o
   8   3  -7      833.39      895.78     44.05 o
   9   3  -7    12003.36    12160.21    457.05 o
  10   3  -7      609.86      643.74     25.30 o
  11   3  -7     5359.14     5092.94    188.93 o
  12   3  -7       18.78       -6.34     14.75 o
  13   3  -7     4888.98     4956.06    157.84 o
  14   3  -7        3.65      -19.68     19.68 o
  15   3  -7     3266.64     3422.18     96.62 o
  16   3  -7       33.53       28.25     22.78 o
   1   5  -7    15358.88    14560.37    418.16 o
   2   5  -7      474.62      479.27     21.61 o
   3   5  -7    15175.27    13325.40    548.00 o
   4   5  -7      417.26      407.27     16.72 o
   5   5  -7    12739.54    12326.40    508.94 o
   6   5  -7      368.54      380.02     16.66 o
   7   5  -7    16543.42    17183.99    578.09 o
   8   5  -7      223.52      251.13     13.59 o
   9   5  -7     9039.39     9211.87    330.00 o
  10   5  -7       28.29       -4.30     13.46 o
  11   5  -7     5113.94     4959.41    167.04 o
  12   5  -7      120.23       94.19     16.01 o
  13   5  -7     4844.13     4817.25    154.04 o
  14   5  -7       42.75       24.44     20.50 o
  15   5  -7     2483.55     2783.16     86.48 o
  16   5  -7       11.34        1.91     26.97 o
   1   7  -7    15106.83    14747.89    390.42 o
   2   7  -7      126.10      110.32     10.03 o
   3   7  -7    14663.41    13612.00    577.01 o
   4   7  -7      517.25      522.82     25.33 o
   5   7  -7     9931.04     9696.02    380.23 o
   6   7  -7      174.72      150.77     11.87 o
   7   7  -7     9448.42     9879.26    329.10 o
   8   7  -7      277.12      310.04     13.82 o
   9   7  -7     8687.96     8930.37    305.47 o
  10   7  -7       86.71       55.91     13.73 o
  11   7  -7     4847.37     5061.74    167.76 o
  12   7  -7       48.64       24.96     16.02 o
  13   7  -7     4329.40     4490.34    150.76 o
  14   7  -7       71.21       54.95     20.81 o
  15   7  -7     2786.54     3101.71     95.67 o
  16   7  -7       12.04      -36.25     76.55 o
   1   9  -7    13078.57    13043.75    387.70 o
   2   9  -7       82.88       31.05     11.88 o
   3   9  -7    16170.19    17625.06    627.91 o
   4   9  -7      163.87      138.65     13.86 o
   5   9  -7     5750.48     6074.35    201.49 o
   6   9  -7      349.38      390.18     16.38 o
   7   9  -7     6734.74     6444.16    234.71 o
   8   9  -7      142.29      126.47     13.30 o
   9   9  -7     6005.13     6343.83    217.19 o
  10   9  -7       66.51       48.44     15.09 o
  11   9  -7     3857.37     3860.07    138.50 o
  12   9  -7      272.21      272.78     19.80 o
  13   9  -7     4639.66     5094.30    185.60 o
  14   9  -7       14.97      -10.43     22.34 o
  15   9  -7     1694.75     1896.78    104.99 o
   1  11  -7     7955.05     7942.99    234.68 o
   2  11  -7      166.03      119.67     14.79 o
   3  11  -7     9851.31     9649.39    317.12 o
   4  11  -7      252.98      246.40     15.15 o
   5  11  -7     6546.94     6914.01    218.06 o
   6  11  -7       60.65       31.12     15.72 o
   7  11  -7     4631.76     4614.09    174.74 o
   8  11  -7       19.33      -10.04     16.97 o
   9  11  -7     5069.84     5096.55    169.02 o
  10  11  -7       10.16       -0.95     16.30 o
  11  11  -7     4223.21     4804.72    155.02 o
  12  11  -7       55.27       41.82     20.18 o
  13  11  -7     2482.81     2561.61     95.22 o
  14  11  -7        9.63        8.33     26.51 o
   1  13  -7     4309.56     4367.48    114.85 o
   2  13  -7       68.13       42.57     15.46 o
   3  13  -7     8226.32     8155.69    203.28 o
   4  13  -7        7.12      -16.31     16.31 o
   5  13  -7     4968.65     5365.07    168.44 o
   6  13  -7        8.94        2.81     16.81 o
   7  13  -7     4814.82     4848.97    131.03 o
   8  13  -7        4.51      -19.40     19.40 o
   9  13  -7     3519.70     3919.88     98.66 o
  10  13  -7       38.90       42.76     22.16 o
  11  13  -7     2235.67     2277.00     89.86 o
  12  13  -7       47.48       68.77     25.93 o
  13  13  -7     2169.80     2132.07    145.04 o
   1  15  -7     3137.54     3159.99     51.80 o
   2  15  -7       98.02       66.92     17.41 o
   3  15  -7     4571.05     4683.70     79.69 o
   4  15  -7       53.07       40.86     18.94 o
   5  15  -7     3815.69     4276.63     92.13 o
   6  15  -7        5.19        4.21     20.80 o
   7  15  -7     3843.91     4166.33    115.19 o
   8  15  -7       29.90       16.40     21.85 o
   9  15  -7     2347.39     2448.96     71.42 o
  10  15  -7        7.60       18.15     23.65 o
  11  15  -7     1782.21     1812.63     79.92 o
   1  17  -7     3495.25     3918.24     56.27 o
   2  17  -7       12.62       -7.58     21.18 o
   3  17  -7     2996.35     3040.80     59.51 o
   4  17  -7       14.36        5.50     22.25 o
   5  17  -7     2548.35     3078.13     53.59 o
   6  17  -7        1.24       -4.42     23.50 o
   7  17  -7     2072.51     2231.52     50.82 o
   8  17  -7        1.99       -3.24     26.18 o
   9  17  -7     1151.60      844.21     42.80 o
   1  19  -7     1894.43     2261.20     53.02 o
   2  19  -7        0.95      -27.01     27.01 o
   3  19  -7     2045.67     2395.73     57.01 o
   4  19  -7        7.78       -3.75     29.19 o
   5  19  -7     1166.33     1078.14     69.61 o
   6  19  -7       11.84        0.53     28.70 o
   0   0  -6    32194.22    30208.30   1351.32 o
   2   0  -6    44124.95    42199.49   1597.66 o
   4   0  -6    18925.84    16530.40    783.76 o
   6   0  -6    22611.66    21445.77    975.12 o
   8   0  -6    15491.93    14351.75    895.30 o
  10   0  -6    11593.13    12164.35    563.26 o
  12   0  -6    10235.94    10594.73    507.76 o
  14   0  -6     5340.63     5717.68    188.43 o
  16   0  -6     3483.57     3872.52    194.26 o
   0   2  -6    34015.32    34064.89   1065.11 o
   1   2  -6      257.09      234.06      7.12 o
   2   2  -6    34390.90    33014.93    941.23 o
   3   2  -6       69.03       49.92      5.13 o
   4   2  -6    20964.21    19618.90    674.17 o
   5   2  -6      646.13      701.40     35.32 o
   6   2  -6    14863.27    12970.36    523.32 o
   7   2  -6       14.55       12.17      8.14 o
   8   2  -6    16040.71    15445.87    542.50 o
   9   2  -6      239.62      197.28     10.93 o
  10   2  -6    14448.20    14647.86    480.62 o
  11   2  -6       15.84       -2.67     12.96 o
  12   2  -6     7195.36     7219.69    193.22 o
  13   2  -6       49.75       45.04     16.53 o
  14   2  -6     5394.50     5485.97    134.06 o
  15   2  -6        3.93      -20.94     20.94 o
  16   2  -6     3902.55     4063.22     81.96 o
  17   2  -6       28.48       11.13     25.10 o
   0   4  -6    22927.29    22375.30    632.98 o
   1   4  -6      336.49      322.66     15.48 o
   2   4  -6    21658.62    19714.77    674.34 o
   3   4  -6      183.02      172.61      6.19 o
   4   4  -6    14415.41    12341.82    447.98 o
   5   4  -6      104.17       70.63      7.00 o
   6   4  -6    23110.00    23256.84    864.61 o
   7   4  -6      408.89      388.20     14.13 o
   8   4  -6    22517.19    22814.84    897.91 o
   9   4  -6      160.98      160.76     12.27 o
  10   4  -6     8538.60     8348.26    274.15 o
  11   4  -6       55.73       38.42     12.92 o
  12   4  -6     9219.69     9423.62    287.08 o
  13   4  -6      197.94      187.34     17.16 o
  14   4  -6     4185.84     4129.32    131.05 o
  15   4  -6      134.30      142.88     22.34 o
  16   4  -6     3283.18     3512.12     97.47 o
  17   4  -6       21.39      -13.04     28.80 o
   0   6  -6    21305.56    20506.58    762.01 o
   1   6  -6      155.60      160.49      8.92 o
   2   6  -6    17674.69    15354.66    593.49 o
   3   6  -6      620.80      554.40     31.35 o
   4   6  -6    25727.92    25579.87    953.86 o
   5   6  -6       52.41       35.96      7.14 o
   6   6  -6    18379.79    18319.42    545.58 o
   7   6  -6      351.27      391.66     14.25 o
   8   6  -6    16042.79    16692.31    556.52 o
   9   6  -6      619.18      626.88     23.15 o
  10   6  -6     5897.67     5605.89    184.58 o
  11   6  -6      125.26      121.96     14.61 o
  12   6  -6     4829.51     4789.94    167.96 o
  13   6  -6      152.52      168.29     18.09 o
  14   6  -6     5028.10     5279.79    167.35 o
  15   6  -6       11.10       -3.94     19.58 o
  16   6  -6     3175.46     3310.80     92.66 o
  17   6  -6       32.14       23.67     36.06 o
   0   8  -6    11338.55    11070.53    413.05 o
   1   8  -6      189.51      178.63     13.15 o
   2   8  -6    18974.65    19010.38    558.67 o
   3   8  -6      123.19      125.20     10.22 o
   4   8  -6    13311.83    12803.46    428.84 o
   5   8  -6      488.57      462.62     17.21 o
   6   8  -6    11850.08    11848.74    417.04 o
   7   8  -6       46.55       33.31     10.42 o
   8   8  -6    13930.79    14563.28    448.02 o
   9   8  -6       16.37        5.92     11.95 o
  10   8  -6     5887.30     5973.27    206.41 o
  11   8  -6        9.59       -6.80     14.25 o
  12   8  -6     8414.30     9115.90    336.19 o
  13   8  -6      409.94      406.84     20.21 o
  14   8  -6     4355.78     4655.87    145.30 o
  15   8  -6       29.68       15.96     21.49 o
  16   8  -6     2695.20     2872.54     92.58 o
   0  10  -6    15234.93    15018.10    596.25 o
   1  10  -6       99.49      109.46     19.26 o
   2  10  -6    19773.40    20272.67    528.60 o
   3  10  -6      457.48      458.02     31.74 o
   4  10  -6    16262.74    17628.22    492.91 o
   5  10  -6      429.17      468.89     19.74 o
   6  10  -6     6958.45     6427.25    205.72 o
   7  10  -6      404.62      450.64     16.61 o
   8  10  -6     6831.39     6854.62    214.61 o
   9  10  -6       43.56       45.85     13.06 o
  10  10  -6     7135.64     7607.58    258.93 o
  11  10  -6       73.56       63.25     16.58 o
  12  10  -6     3445.22     3551.57    136.68 o
  13  10  -6       52.13       51.14     20.72 o
  14  10  -6     2852.73     2951.45     96.27 o
  15  10  -6       57.97       47.52     23.64 o
   0  12  -6     2314.63     1941.24     99.61 o
   1  12  -6     1251.64     1414.32     58.65 o
   2  12  -6    14153.03    14202.68    388.39 o
   3  12  -6      302.85      256.76     16.74 o
   4  12  -6     9801.71    10174.91    266.59 o
   5  12  -6       43.77        9.26     13.96 o
   6  12  -6     6526.43     6817.54    193.62 o
   7  12  -6       22.68       22.81     15.32 o
   8  12  -6     6838.86     6828.08    192.13 o
   9  12  -6      146.14      140.25     17.95 o
  10  12  -6     4302.97     4463.82    110.97 o
  11  12  -6        8.50       -9.79     18.35 o
  12  12  -6     4195.80     4411.76    138.03 o
  13  12  -6        3.02      -21.61     21.61 o
  14  12  -6     2354.96     2354.34     82.50 o
   0  14  -6     4700.72     4504.74    168.16 o
   1  14  -6        7.02      -11.24     11.24 o
   2  14  -6     7224.09     7385.50    166.22 o
   3  14  -6      207.02      145.59     16.22 o
   4  14  -6     7412.01     7483.55    162.93 o
   5  14  -6       17.74        7.02     15.13 o
   6  14  -6     4631.45     4794.29    115.08 o
   7  14  -6       22.76        4.66     17.22 o
   8  14  -6     4006.73     4120.88    104.92 o
   9  14  -6       28.41       21.09     20.50 o
  10  14  -6     3994.76     4295.65    125.93 o
  11  14  -6       82.42       81.95     20.30 o
  12  14  -6     2189.92     2140.29     79.65 o
  13  14  -6       12.61        6.46     27.56 o
   0  16  -6     4230.22     4650.52    142.15 o
   1  16  -6       52.34       -3.84     13.35 o
   2  16  -6     5530.27     5816.30    103.93 o
   3  16  -6       50.02       11.85     17.58 o
   4  16  -6     3857.17     3815.63     52.20 o
   5  16  -6       56.28       34.24     19.56 o
   6  16  -6     2978.63     3132.64     54.54 o
   7  16  -6       19.46       -6.21     20.15 o
   8  16  -6     3778.57     4060.47     89.41 o
   9  16  -6       50.13       36.89     22.94 o
  10  16  -6     2138.69     2268.39     81.04 o
  11  16  -6       44.15       56.58     28.12 o
  12  16  -6     2331.02     2601.45    132.43 o
   0  18  -6     3614.85     4054.51     60.89 o
   1  18  -6        4.63      -18.49     18.49 o
   2  18  -6     2778.16     3090.95     42.92 o
   3  18  -6       27.87       19.40     18.69 o
   4  18  -6     3043.23     3415.81     64.64 o
   5  18  -6       41.59       20.86     24.14 o
   6  18  -6     2225.60     2458.96     52.54 o
   7  18  -6       17.70       12.68     25.50 o
   8  18  -6     1753.10     1641.07     58.67 o
   9  18  -6       14.76      -22.98     26.29 o
  10  18  -6     1203.99      757.59     79.95 o
   0  20  -6     2045.68     2544.73     68.54 o
   1  20  -6       12.17       -0.79     21.87 o
   2  20  -6     2064.32     2260.21     48.74 o
   3  20  -6        5.86      -27.48     27.48 o
   4  20  -6     1900.28     2189.81     55.44 o
   5  20  -6       18.00       26.99     27.46 o
   6  20  -6     1604.64     1785.72     59.47 o
   7  20  -6       18.03        2.48     80.44 o
   1   1  -5    38664.52    35164.57    807.37 o
   2   1  -5      939.20     1065.33     27.94 o
   3   1  -5    33491.23    31010.77    890.02 o
   4   1  -5      234.05      222.58      7.44 o
   5   1  -5    16207.92    14444.82    404.29 o
   6   1  -5      579.45      638.26     23.58 o
   7   1  -5    27735.49    28913.38    837.39 o
   8   1  -5      175.13      147.64      8.86 o
   9   1  -5    23389.91    24373.57    836.10 o
  10   1  -5      193.99      203.09     11.42 o
  11   1  -5    13622.56    14110.24    449.21 o
  12   1  -5       67.44       32.99     12.77 o
  13   1  -5     9745.24     9686.17    268.41 o
  14   1  -5      122.89      105.37     16.65 o
  15   1  -5     5887.47     6388.62    157.90 o
  16   1  -5       20.14       -6.97     21.93 o
  17   1  -5     3688.03     3843.68     95.83 o
  18   1  -5        4.09        4.73     27.87 o
   1   3  -5    58798.71    60084.46   1383.08 o
   2   3  -5     3229.89     3943.32    116.34 o
   3   3  -5    28072.66    25092.15    884.04 o
   4   3  -5      126.78      135.71      6.31 o
   5   3  -5    27472.78    25870.55    882.09 o
   6   3  -5      146.89      133.00      6.47 o
   7   3  -5    26595.06    27960.14    827.92 o
   8   3  -5      123.92      131.96      8.21 o
   9   3  -5    15900.12    15807.09    509.53 o
  10   3  -5      763.60      753.94     24.69 o
  11   3  -5    12175.98    12425.38    386.27 o
  12   3  -5      102.85       92.61     13.81 o
  13   3  -5     7864.96     7879.66    238.52 o
  14   3  -5       58.38       29.49     16.01 o
  15   3  -5     5056.01     5145.95    162.66 o
  16   3  -5       24.32        6.77     22.62 o
  17   3  -5     3167.02     3332.93     62.17 o
  18   3  -5       62.17       78.34     33.00 o
   1   5  -5    39177.10    39390.80   1056.57 o
   2   5  -5       14.73       -4.67      4.67 o
   3   5  -5    28655.05    25636.79    946.17 o
   4   5  -5      378.07      358.28     12.85 o
   5   5  -5    19346.63    19308.98    603.68 o
   6   5  -5       53.49       50.24      6.11 o
   7   5  -5    29415.53    30297.93   1024.88 o
   8   5  -5     1124.16     1231.49     41.68 o
   9   5  -5    13796.27    14115.83    426.06 o
  10   5  -5      165.48      147.57     12.65 o
  11   5  -5     6649.02     6597.87    175.66 o
  12   5  -5      527.63      497.21     16.31 o
  13   5  -5    10277.94    10650.84    295.37 o
  14   5  -5      228.14      208.43     18.05 o
  15   5  -5     5706.21     5751.50    211.39 o
  16   5  -5       55.87       58.16     21.14 o
  17   5  -5     3015.59     3045.21     89.03 o
  18   5  -5        5.46       -9.73     35.41 o
   1   7  -5    27467.69    29544.89    842.21 o
   2   7  -5       96.93       78.07      7.58 o
   3   7  -5    20457.24    19474.13    607.09 o
   4   7  -5      229.01      265.76      9.53 o
   5   7  -5    25341.32    26300.11    805.28 o
   6   7  -5     1018.98     1325.94     33.26 o
   7   7  -5    24679.23    26742.14    711.90 o
   8   7  -5     1553.08     1780.19     57.74 o
   9   7  -5    10275.49    10176.26    340.13 o
  10   7  -5      519.94      591.33     21.49 o
  11   7  -5     7477.35     7707.59    224.90 o
  12   7  -5       98.17       89.76     14.98 o
  13   7  -5     7406.88     7770.28    212.97 o
  14   7  -5       55.94       38.61     17.81 o
  15   7  -5     3875.20     3837.41    136.12 o
  16   7  -5       40.92       18.68     23.29 o
  17   7  -5     2656.21     2595.86     72.93 o
   1   9  -5    17039.12    17570.64    484.49 o
   2   9  -5     1512.72     1658.06     57.94 o
   3   9  -5    18209.88    17621.43    485.03 o
   4   9  -5      338.73      343.55     12.37 o
   5   9  -5    19738.59    20371.13    652.62 o
   6   9  -5      327.99      381.59     12.71 o
   7   9  -5    16474.86    16659.44    481.32 o
   8   9  -5      278.92      310.40     12.14 o
   9   9  -5     9717.27    10058.11    290.54 o
  10   9  -5       15.83        8.67     13.16 o
  11   9  -5     7367.27     7654.48    239.77 o
  12   9  -5        7.87      -10.26     15.73 o
  13   9  -5     5647.12     5817.33    182.81 o
  14   9  -5       50.66       51.05     19.86 o
  15   9  -5     3416.37     3650.19    100.40 o
  16   9  -5       28.55       16.23     24.30 o
  17   9  -5     2221.88     2107.66     70.84 o
   1  11  -5     8970.49     8144.09    197.67 o
   2  11  -5      344.11      293.91     15.59 o
   3  11  -5    18778.23    18915.26    471.47 o
   4  11  -5      606.90      585.13     32.13 o
   5  11  -5    10857.26    10465.10    282.45 o
   6  11  -5      169.42      179.66     13.07 o
   7  11  -5    11070.20    11188.67    341.61 o
   8  11  -5      864.33     1037.44     46.71 o
   9  11  -5     8004.28     8106.41    223.68 o
  10  11  -5       74.63       74.06     14.08 o
  11  11  -5     6206.46     6416.80    211.26 o
  12  11  -5       84.29       64.65     17.20 o
  13  11  -5     5693.48     6008.89    171.81 o
  14  11  -5       85.57       85.23     21.68 o
  15  11  -5     2141.68     2102.05     77.93 o
  16  11  -5        7.50        9.58     29.22 o
   1  13  -5    14476.15    14445.95    356.11 o
   2  13  -5      227.11      241.53     14.47 o
   3  13  -5    12825.21    12614.36    272.69 o
   4  13  -5      354.60      332.75     15.57 o
   5  13  -5    11166.79    11880.14    273.86 o
   6  13  -5       62.54       78.71     14.11 o
   7  13  -5     5262.95     4872.00    130.62 o
   8  13  -5      126.56       97.94     13.26 o
   9  13  -5     5547.37     5516.93    158.28 o
  10  13  -5       77.74       95.48     16.34 o
  11  13  -5     4390.68     4398.38    119.27 o
  12  13  -5       39.21        2.22     20.00 o
  13  13  -5     2777.04     2735.96     83.77 o
  14  13  -5       16.95      -16.93     23.49 o
  15  13  -5     1762.25     1909.91     85.16 o
   1  15  -5     7337.44     7568.06    161.45 o
   2  15  -5       91.34       50.29     11.68 o
   3  15  -5     9193.33     9375.68    190.15 o
   4  15  -5      115.13       76.92     13.17 o
   5  15  -5     4402.24     4240.33     92.31 o
   6  15  -5       76.10       51.85     15.13 o
   7  15  -5     4779.75     4700.28    125.02 o
   8  15  -5      152.81      156.82     15.94 o
   9  15  -5     3751.64     3597.75     82.60 o
  10  15  -5       25.77       26.49     17.89 o
  11  15  -5     3389.27     3392.14     98.20 o
  12  15  -5       72.25       57.98     21.32 o
  13  15  -5     3017.42     3122.24     87.37 o
  14  15  -5       97.27       21.30    102.25 o
   1  17  -5     5161.93     5669.83    120.54 o
   2  17  -5      133.07       74.50     15.30 o
   3  17  -5     4257.33     4126.85     69.04 o
   4  17  -5       15.40      -11.36     16.33 o
   5  17  -5     4125.62     4269.81     61.70 o
   6  17  -5       29.23        8.05     17.54 o
   7  17  -5     3196.60     3288.54     62.77 o
   8  17  -5       12.86        4.92     19.32 o
   9  17  -5     2824.84     2978.84     69.76 o
  10  17  -5       39.43       46.44     21.30 o
  11  17  -5     1870.58     1866.45     64.21 o
  12  17  -5       42.37       33.71     27.95 o
   1  19  -5     2426.33     2811.97     39.88 o
   2  19  -5        5.48      -18.24     18.24 o
   3  19  -5     2873.17     3056.68     41.44 o
   4  19  -5       53.95       57.63     19.07 o
   5  19  -5     2502.13     2717.54     46.03 o
   6  19  -5       10.21       -2.49     21.82 o
   7  19  -5     2633.92     2914.45     53.27 o
   8  19  -5        2.62       12.57     27.26 o
   9  19  -5     1602.41     1549.81     91.35 o
  10  19  -5       25.70        4.65     33.12 o
   1  21  -5     1838.05     2154.74     47.03 o
   2  21  -5        7.52       -1.11     21.42 o
   3  21  -5     1715.41     1799.40     43.87 o
   4  21  -5        3.04      -22.67     25.82 o
   5  21  -5     1686.97     2089.41     62.89 o
   6  21  -5        4.04      -12.24     34.75 o
   0   0  -4    70114.88    58946.38   2892.26 o
   2   0  -4    38018.64    36068.36   1099.46 o
   4   0  -4    53496.80    53856.47   2188.21 o
   6   0  -4    26631.09    27287.91   1066.12 o
   8   0  -4    39159.61    43026.09   1758.91 o
  10   0  -4    25012.43    25993.51   1243.68 o
  12   0  -4    11907.21    11854.85    537.07 o
  14   0  -4     7035.80     6639.13    325.19 o
  16   0  -4     8318.00     9356.59    274.22 o
  18   0  -4     3806.12     4305.81    161.75 o
   0   2  -4    54207.68    50380.15   1799.95 o
   1   2  -4     1091.39     1018.19     29.70 o
   2   2  -4    43852.38    40812.57   1128.20 o
   3   2  -4      101.78      100.63      4.56 o
   4   2  -4    56193.68    56855.38   1563.55 o
   5   2  -4      659.26      788.01     22.30 o
   6   2  -4    30762.68    31899.78    977.45 o
   7   2  -4      196.55      209.82      7.09 o
   8   2  -4    28206.27    30962.43    900.50 o
   9   2  -4      450.46      448.41     14.23 o
  10   2  -4    17906.04    17732.19    611.72 o
  11   2  -4      303.88      267.44     11.16 o
  12   2  -4    10048.93     9890.10    312.63 o
  13   2  -4      192.11      220.83     14.54 o
  14   2  -4     8824.11     9190.01    273.92 o
  15   2  -4       92.80       53.05     16.53 o
  16   2  -4     5801.33     5655.56    183.55 o
  17   2  -4       52.77       35.99     21.52 o
  18   2  -4     3433.31     3710.76     90.21 o
  19   2  -4        4.81      -10.30     41.46 o
   0   4  -4    35519.82    35762.62   1370.69 o
   1   4  -4     2920.94     3285.17    108.45 o
   2   4  -4    57129.71    56433.27   1624.10 o
   3   4  -4      751.08      824.94     30.09 o
   4   4  -4    31233.01    29560.89    844.12 o
   5   4  -4      664.89      657.52     25.31 o
   6   4  -4    27356.99    27936.64    722.44 o
   7   4  -4      636.26      560.16     28.65 o
   8   4  -4    30679.20    30724.90   1073.62 o
   9   4  -4      286.53      275.97      9.36 o
  10   4  -4    18332.57    18678.98    634.27 o
  11   4  -4      150.82      135.04     11.68 o
  12   4  -4    11416.19    11849.18    319.99 o
  13   4  -4     1072.56     1249.58     35.46 o
  14   4  -4     9860.91    10166.14    286.94 o
  15   4  -4        6.94      -16.71     16.71 o
  16   4  -4     5916.88     6004.14    192.98 o
  17   4  -4        9.02      -18.21     21.63 o
  18   4  -4     2762.06     2785.85     71.69 o
  19   4  -4        1.94       46.87    115.88 o
   0   6  -4    56116.13    61397.85   2788.94 o
   1   6  -4     1214.98     1654.28     67.85 o
   2   6  -4    40806.63    39980.05   1324.18 o
   3   6  -4      655.12      842.77     29.29 o
   4   6  -4    26817.42    26485.64    654.14 o
   5   6  -4       76.36       79.88      5.44 o
   6   6  -4    25842.54    27253.07    715.50 o
   7   6  -4      594.09      631.70     28.33 o
   8   6  -4    16864.99    17671.28    499.74 o
   9   6  -4      632.48      509.19     27.23 o
  10   6  -4    21834.45    23187.31    647.69 o
  11   6  -4      210.64      201.27     13.63 o
  12   6  -4     9328.91     9624.94    260.75 o
  13   6  -4       77.84       52.71     15.16 o
  14   6  -4     7514.28     7803.14    221.25 o
  15   6  -4        2.02      -18.75     18.75 o
  16   6  -4     3916.06     3594.42    122.03 o
  17   6  -4       24.06       26.25     24.15 o
  18   6  -4     2584.53     2571.18     70.35 o
   0   8  -4    38360.68    41743.50   1704.31 o
   1   8  -4     9773.76    10867.49    301.87 o
   2   8  -4    41217.37    42036.77   1453.49 o
   3   8  -4      115.84       86.95      6.81 o
   4   8  -4    25943.94    26064.81    657.10 o
   5   8  -4     1338.54     1616.70     47.64 o
   6   8  -4    21427.13    22652.96    525.69 o
   7   8  -4       41.31       39.92      6.95 o
   8   8  -4    22426.18    23621.19    701.73 o
   9   8  -4      164.06      157.42     11.23 o
  10   8  -4    10517.08    10863.75    317.48 o
  11   8  -4       81.26       58.22     13.71 o
  12   8  -4     7900.45     8086.99    219.73 o
  13   8  -4       93.81       75.62     16.29 o
  14   8  -4     5923.44     5921.52    170.66 o
  15   8  -4       35.25        8.10     19.63 o
  16   8  -4     3510.26     3608.72     92.09 o
  17   8  -4       15.73       -6.10     24.52 o
  18   8  -4     2590.61     2690.92    130.25 o
   0  10  -4    19650.26    19657.50    632.32 o
   1  10  -4       93.79       91.73     10.68 o
   2  10  -4    16017.98    14553.17    346.03 o
   3  10  -4      370.69      376.85     17.79 o
   4  10  -4    31005.35    32437.80    736.86 o
   5  10  -4       85.81       79.76      9.98 o
   6  10  -4    18666.58    19244.34    458.62 o
   7  10  -4      720.93      848.68     33.72 o
   8  10  -4     8845.48     8650.83    227.80 o
   9  10  -4      629.08      608.89     22.62 o
  10  10  -4    10830.31    11177.03    276.85 o
  11  10  -4      213.07      228.23     16.46 o
  12  10  -4     6901.04     7159.03    214.07 o
  13  10  -4      130.31      106.54     18.43 o
  14  10  -4     4252.51     4222.75    119.13 o
  15  10  -4       10.93      -22.03     22.03 o
  16  10  -4     3634.11     3773.90    103.99 o
  17  10  -4       25.78       35.07     27.54 o
   0  12  -4    14956.36    13414.98    482.90 o
   1  12  -4      730.95      739.38     36.26 o
   2  12  -4    16273.63    15288.48    365.92 o
   3  12  -4      329.90      333.04     12.75 o
   4  12  -4    16575.59    15019.55    391.00 o
   5  12  -4      568.02      573.56     19.48 o
   6  12  -4     9629.68     8448.82    207.97 o
   7  12  -4      286.50      274.09     11.72 o
   8  12  -4    10145.14    10012.66    235.81 o
   9  12  -4      139.79      117.88     13.33 o
  10  12  -4     7675.00     7757.18    223.37 o
  11  12  -4       16.04       14.10     15.33 o
  12  12  -4     7338.13     7745.84    243.69 o
  13  12  -4      207.21      196.04     21.57 o
  14  12  -4     2422.26     2387.27     69.35 o
  15  12  -4      151.28      163.98     24.61 o
  16  12  -4     2237.16     2309.56     80.34 o
   0  14  -4    11566.72    10912.08    325.61 o
   1  14  -4      143.64       79.61     10.59 o
   2  14  -4    10328.59     9624.53    215.29 o
   3  14  -4      149.97      146.13     11.50 o
   4  14  -4    12355.57    12678.96    219.77 o
   5  14  -4      407.50      439.28     13.03 o
   6  14  -4     8324.13     7989.07    185.67 o
   7  14  -4      242.19      220.85     13.61 o
   8  14  -4     5429.96     4895.38    116.54 o
   9  14  -4      104.35      113.97     14.37 o
  10  14  -4     5785.89     5506.56    142.20 o
  11  14  -4      108.57      109.69     17.98 o
  12  14  -4     4496.58     4764.21    126.45 o
  13  14  -4       26.85       18.82     20.74 o
  14  14  -4     2226.79     2135.15     69.58 o
  15  14  -4       24.17       13.37     27.05 o
   0  16  -4     6276.50     5944.46    147.21 o
   1  16  -4       19.19      -11.65     11.65 o
   2  16  -4     7425.83     7157.26    142.55 o
   3  16  -4       56.36       35.00     12.64 o
   4  16  -4     7015.43     7012.08    100.63 o
   5  16  -4       17.52        3.75     12.98 o
   6  16  -4     7092.88     7175.37    144.73 o
   7  16  -4      183.24      134.05     14.98 o
   8  16  -4     3836.05     3834.83     89.40 o
   9  16  -4      111.82      103.90     18.22 o
  10  16  -4     3098.17     3060.27     75.97 o
  11  16  -4       39.04       40.46     21.82 o
  12  16  -4     3121.96     3183.81     80.09 o
  13  16  -4      125.74      127.93     27.06 o
  14  16  -4     1984.11     1880.70    131.82 o
   0  18  -4     4535.65     4587.96    147.09 o
   1  18  -4       21.40      -15.12     15.12 o
   2  18  -4     6016.11     6474.14     99.55 o
   3  18  -4       38.17        0.26     15.32 o
   4  18  -4     3926.10     3960.08     69.28 o
   5  18  -4       42.60       11.31     17.02 o
   6  18  -4     3708.21     4040.33     57.83 o
   7  18  -4        9.33       -0.01     17.86 o
   8  18  -4     2745.51     2806.18     73.47 o
   9  18  -4       45.65       29.90     20.84 o
  10  18  -4     2350.90     2404.79     73.21 o
  11  18  -4       34.85       29.03     24.53 o
  12  18  -4     1669.87     1543.81     92.60 o
   0  20  -4     2442.92     2591.53     57.29 o
   1  20  -4       98.33       89.51     19.41 o
   2  20  -4     3038.65     3454.49     61.91 o
   3  20  -4       13.64      -17.44     22.21 o
   4  20  -4     2471.40     2713.55     46.17 o
   5  20  -4       32.36       17.32     24.02 o
   6  20  -4     2166.66     2342.85     44.93 o
   7  20  -4       26.91       36.57     22.24 o
   8  20  -4     1909.95     2013.17     46.22 o
   9  20  -4        1.02      -22.21     24.22 o
   0  22  -4     1241.32     1324.82     90.39 o
   1  22  -4        7.16      -20.86     23.37 o
   2  22  -4     1837.88     2180.42     48.97 o
   3  22  -4       62.72       84.46     24.73 o
   4  22  -4     1726.47     2007.82     53.80 o
   5  22  -4        7.18      -12.47     24.99 o
   6  22  -4     1202.92     1053.76     65.13 o
   1   1  -3    82218.86    76876.06   1947.95 o
   2   1  -3      414.33      393.82     13.45 o
   3   1  -3    65877.01    62524.46   1832.34 o
   4   1  -3      782.27      925.37     22.03 o
   5   1  -3    57180.35    60868.36   1826.82 o
   6   1  -3     4553.92     5090.66    145.63 o
   7   1  -3    62796.11    69665.42   2114.18 o
   8   1  -3     2082.28     2102.74     64.34 o
   9   1  -3    23221.24    24324.55    729.33 o
  10   1  -3      257.63      203.51     10.22 o
  11   1  -3    13082.33    13856.48    375.09 o
  12   1  -3     1410.84     1529.02     33.78 o
  13   1  -3    10110.52    10610.35    241.37 o
  14   1  -3      312.96      301.19     15.65 o
  15   1  -3     9752.35     9798.35    244.65 o
  16   1  -3       37.03       -8.53     17.59 o
  17   1  -3     5617.24     6072.33    152.03 o
  18   1  -3        0.85      -25.30     25.30 o
  19   1  -3     2786.34     2849.06     62.47 o
   1   3  -3    52077.25    49685.88   1441.46 o
   2   3  -3     1025.60     1114.86     28.80 o
   3   3  -3    36371.63    35745.61    985.99 o
   4   3  -3     2796.00     2951.98     73.64 o
   5   3  -3    35002.20    33975.55   1334.80 o
   6   3  -3     5128.89     6032.04    195.33 o
   7   3  -3    45121.52    49617.05   1514.69 o
   8   3  -3     1176.02     1353.13     27.76 o
   9   3  -3    26675.79    29046.02    708.95 o
  10   3  -3       81.95       95.75      9.04 o
  11   3  -3    16320.34    17388.60    421.48 o
  12   3  -3       10.71       -4.77     11.57 o
  13   3  -3    14502.48    15698.36    370.34 o
  14   3  -3      138.42       87.11     14.94 o
  15   3  -3    10741.00    11135.73    237.08 o
  16   3  -3       78.81       69.28     20.75 o
  17   3  -3     4750.87     4869.56    102.72 o
  18   3  -3        8.45      -18.24     24.77 o
  19   3  -3     3167.80     3065.35    113.74 o
   1   5  -3    75870.33    74050.43   2372.67 o
   2   5  -3     5287.48     5818.80    187.13 o
   3   5  -3    42906.59    44661.80   1305.06 o
   4   5  -3      724.16      817.67     24.10 o
   5   5  -3    24913.42    25133.47    599.44 o
   6   5  -3       14.94       22.07      3.29 o
   7   5  -3    35842.11    38592.45   1234.37 o
   8   5  -3     2256.25     2553.80     55.99 o
   9   5  -3    24124.40    26376.92    562.50 o
  10   5  -3      139.15      136.01     10.97 o
  11   5  -3    18540.81    20451.19    538.17 o
  12   5  -3      204.50      159.46     14.08 o
  13   5  -3     9973.06    10515.27    285.66 o
  14   5  -3      241.43      235.67     16.86 o
  15   5  -3     7121.97     7189.87    206.22 o
  16   5  -3       26.34       -3.99     20.07 o
  17   5  -3     3449.06     3330.51    101.84 o
  18   5  -3       14.77       -8.73     24.11 o
  19   5  -3     1673.81     1363.54     91.85 o
   1   7  -3    50535.02    50849.48   1415.82 o
   2   7  -3    11551.70    13703.30    375.62 o
   3   7  -3    24357.38    22881.97    593.11 o
   4   7  -3      470.00      497.62     20.94 o
   5   7  -3    29885.26    30002.26    788.02 o
   6   7  -3      733.67      788.68     18.18 o
   7   7  -3    23311.20    24173.82    794.90 o
   8   7  -3      705.65      680.30     29.80 o
   9   7  -3    19406.78    19448.04    579.19 o
  10   7  -3      531.40      551.19     17.54 o
  11   7  -3    17833.88    18807.77    492.17 o
  12   7  -3      203.83      195.13     14.68 o
  13   7  -3    10660.06    10979.82    281.39 o
  14   7  -3      137.76       74.22     17.13 o
  15   7  -3     6033.74     6105.92    173.23 o
  16   7  -3        4.37      -22.22     22.22 o
  17   7  -3     3310.12     3190.53     81.12 o
  18   7  -3       33.30       17.90     25.61 o
   1   9  -3    37797.12    33745.01    744.84 o
   2   9  -3      485.86      422.28     19.34 o
   3   9  -3    34085.36    31375.70    792.93 o
   4   9  -3      215.46      214.15      5.90 o
   5   9  -3    25392.16    24492.61    564.65 o
   6   9  -3     1159.96     1374.71     32.52 o
   7   9  -3    19247.32    20229.29    446.01 o
   8   9  -3      129.55      122.85      9.34 o
   9   9  -3    16594.04    17223.31    442.13 o
  10   9  -3       62.25       62.78     11.73 o
  11   9  -3    11243.32    11693.51    286.65 o
  12   9  -3       97.39       72.61     15.41 o
  13   9  -3     6506.02     6421.39    177.77 o
  14   9  -3      238.65      238.93     18.66 o
  15   9  -3     4871.62     5051.16    112.32 o
  16   9  -3       42.96       28.78     22.43 o
  17   9  -3     3007.43     3096.64     82.04 o
  18   9  -3       58.70       15.79     31.77 o
   1  11  -3    28055.64    26495.53    513.80 o
   2  11  -3       36.24       26.67      6.13 o
   3  11  -3    21336.93    18962.88    485.19 o
   4  11  -3      933.58     1028.83     22.87 o
   5  11  -3    27101.67    25563.31    611.23 o
   6  11  -3       91.16       56.78      8.03 o
   7  11  -3    13715.33    13555.74    280.05 o
   8  11  -3     2169.64     2458.86     56.68 o
   9  11  -3     7724.07     7348.94    159.80 o
  10  11  -3      378.99      369.25     15.37 o
  11  11  -3    11121.51    11584.57    323.43 o
  12  11  -3       76.04       52.32     16.50 o
  13  11  -3     5395.20     5349.69    171.98 o
  14  11  -3      317.28      307.63     22.26 o
  15  11  -3     2728.86     2749.51     73.98 o
  16  11  -3       60.46       68.84     24.84 o
  17  11  -3     2476.67     2420.43     65.64 o
   1  13  -3    12316.86    10919.19    267.16 o
   2  13  -3      632.87      645.06     27.83 o
   3  13  -3    12901.41    11634.45    232.85 o
   4  13  -3      259.40      238.64      9.52 o
   5  13  -3    14930.12    14127.37    307.26 o
   6  13  -3      189.70      174.77     10.90 o
   7  13  -3     8252.00     7527.87    156.19 o
   8  13  -3      145.93      131.61     12.93 o
   9  13  -3     9023.88     8858.86    220.21 o
  10  13  -3       23.28        0.89     14.14 o
  11  13  -3     7723.97     7861.22    184.46 o
  12  13  -3       52.65       43.35     18.70 o
  13  13  -3     4791.45     4923.33    106.09 o
  14  13  -3      100.44      120.13     24.06 o
  15  13  -3     3450.44     3492.05     77.80 o
  16  13  -3       73.70       48.95     26.56 o
   1  15  -3     8778.48     7931.95    155.37 o
   2  15  -3       28.32       17.07     10.69 o
   3  15  -3    11279.88    10881.68    191.21 o
   4  15  -3      241.10      235.67     12.50 o
   5  15  -3    12032.73    11883.90    239.49 o
   6  15  -3      113.31       85.35     13.12 o
   7  15  -3     7543.84     7205.40    156.31 o
   8  15  -3      195.24      191.69     15.17 o
   9  15  -3     4301.88     3995.78     93.24 o
  10  15  -3      102.86      117.01     17.70 o
  11  15  -3     4714.39     4597.14    118.42 o
  12  15  -3      121.23      111.90     20.18 o
  13  15  -3     3373.64     3553.28     97.55 o
  14  15  -3       63.59       49.31     25.72 o
  15  15  -3     1467.09     1254.65     67.32 o
   1  17  -3     6506.18     6059.00    137.03 o
   2  17  -3       12.10      -12.97     12.97 o
   3  17  -3     5912.62     5726.15    100.98 o
   4  17  -3      281.00      264.51     15.61 o
   5  17  -3     8255.18     8666.11    159.58 o
   6  17  -3       32.09       18.62     14.87 o
   7  17  -3     4415.69     4408.46     91.36 o
   8  17  -3      118.11      131.07     18.01 o
   9  17  -3     3989.97     4036.92    113.77 o
  10  17  -3       82.59       58.76     20.70 o
  11  17  -3     2820.11     2748.11     75.18 o
  12  17  -3       40.60       35.82     23.07 o
  13  17  -3     1762.85     1553.88     74.74 o
   1  19  -3     3869.74     3733.26     88.82 o
   2  19  -3       57.03       17.11     16.30 o
   3  19  -3     5561.31     6062.10     96.79 o
   4  19  -3       39.00       28.63     16.92 o
   5  19  -3     3749.17     3933.29     44.95 o
   6  19  -3       85.04       92.42     19.27 o
   7  19  -3     2844.90     3016.97     42.20 o
   8  19  -3      120.34       97.94     20.21 o
   9  19  -3     2417.51     2567.85     51.94 o
  10  19  -3       69.37       59.41     25.15 o
  11  19  -3     1531.95     1260.39     75.86 o
   1  21  -3     3079.71     3501.42     61.35 o
   2  21  -3      118.93       87.24     22.56 o
   3  21  -3     2526.99     2956.62     48.01 o
   4  21  -3        4.65      -19.74     21.66 o
   5  21  -3     2335.68     2512.67     43.70 o
   6  21  -3       12.16        0.90     22.07 o
   7  21  -3     1546.22     1626.03     44.46 o
   8  21  -3       16.39       11.25     24.19 o
   9  21  -3     1672.25     1855.60     71.03 o
   1  23  -3     1335.17     1623.06     49.06 o
   2  23  -3        3.61        7.14     24.57 o
   3  23  -3     1430.59     1643.08     53.35 o
   4  23  -3       20.45       15.83     29.09 o
   5  23  -3     1068.42      896.64     52.75 o
   0   0  -2   108391.34   107836.22   7087.68 o
   2   0  -2    42569.86    44498.77   1402.10 o
   4   0  -2    63808.96    65052.17   2726.30 o
   6   0  -2    89079.16   105026.08   3552.31 o
   8   0  -2    51051.63    60670.48   1995.70 o
  10   0  -2    30881.96    34195.99   1160.55 o
  12   0  -2     4292.01     4257.31    155.75 o
  14   0  -2    22001.14    24117.66    835.22 o
  16   0  -2     8871.07     9090.22    338.32 o
  18   0  -2     4551.97     4542.48    201.55 o
  20   0  -2     2656.70     2798.74    240.81 o
   0   2  -2    61975.93    56515.84   2945.80 o
   1   2  -2     4178.13     4273.12    132.05 o
   2   2  -2    75597.40    71143.07   2078.08 o
   3   2  -2     4191.54     4160.91    116.85 o
   4   2  -2    49229.57    51408.38   1467.67 o
   5   2  -2      780.00      865.77     17.30 o
   6   2  -2    59811.52    68891.86   1514.12 o
   7   2  -2     1211.17     1277.16     24.88 o
   8   2  -2    46588.84    52709.81   1123.80 o
   9   2  -2      111.80       72.61      7.98 o
  10   2  -2    25889.52    29219.38    802.19 o
  11   2  -2     1181.37     1312.78     34.06 o
  12   2  -2    15845.75    16763.62    402.97 o
  13   2  -2      130.59      111.83     13.21 o
  14   2  -2    11946.01    12948.85    307.19 o
  15   2  -2      134.75       93.96     15.75 o
  16   2  -2     6752.60     6723.33    157.95 o
  17   2  -2        8.35      -20.34     20.34 o
  18   2  -2     4013.37     4026.43    105.20 o
  19   2  -2        9.63       12.04     27.81 o
   0   4  -2   366821.91   308333.13   9802.73 o
   1   4  -2    66179.46    67807.76   2013.26 o
   2   4  -2    53501.87    52689.95   1526.13 o
   3   4  -2     2837.23     3025.07     69.77 o
   4   4  -2    64224.49    62988.98   2125.61 o
   5   4  -2     2099.28     2402.86     63.31 o
   6   4  -2    31604.03    33575.95    750.75 o
   7   4  -2     1812.08     2450.83     47.78 o
   8   4  -2    30369.85    35252.14    730.44 o
   9   4  -2      269.85      272.76      8.44 o
  10   4  -2    30488.61    34136.99    740.31 o
  11   4  -2       78.15       27.36     10.38 o
  12   4  -2     9396.60    10068.91    237.32 o
  13   4  -2      411.45      318.72     14.52 o
  14   4  -2    12333.96    13114.76    301.75 o
  15   4  -2      112.70       83.82     16.55 o
  16   4  -2     7623.72     7846.98    185.19 o
  17   4  -2        0.43      -17.34     22.59 o
  18   4  -2     3442.39     3458.23     59.14 o
  19   4  -2      109.50       66.32     27.95 o
   0   6  -2    66115.38    60800.33   2420.78 o
   1   6  -2      487.17      489.38     18.71 o
   2   6  -2    43385.77    39723.41    976.40 o
   3   6  -2     1045.10     1078.37     26.75 o
   4   6  -2    53015.80    57169.77   1104.68 o
   5   6  -2     1060.30     1145.69     44.29 o
   6   6  -2    31266.77    33005.77    759.29 o
   7   6  -2     1157.65     1326.04     26.90 o
   8   6  -2    26954.85    29806.33    454.94 o
   9   6  -2       14.12       -8.12      8.12 o
  10   6  -2    17727.83    19324.14    334.14 o
  11   6  -2      208.88      158.90     11.12 o
  12   6  -2    18661.63    20095.75    453.34 o
  13   6  -2       35.58        4.17     15.17 o
  14   6  -2    10259.45    10821.05    243.70 o
  15   6  -2       32.09       -1.23     18.66 o
  16   6  -2     5914.62     5960.52    121.72 o
  17   6  -2       42.52       29.82     23.41 o
  18   6  -2     3279.97     3281.78     78.73 o
  19   6  -2       30.01       16.85     33.13 o
   0   8  -2    92360.02    85611.54   3083.01 o
   1   8  -2      967.83      781.08     24.50 o
   2   8  -2    30263.35    26655.51    628.94 o
   3   8  -2      231.83      216.90      6.65 o
   4   8  -2    37900.18    35736.92    675.44 o
   5   8  -2      869.16      943.56     32.90 o
   6   8  -2    34241.71    34997.66    701.44 o
   7   8  -2     1163.91     1283.91     32.87 o
   8   8  -2    18950.65    20084.98    352.57 o
   9   8  -2       24.59       23.81      8.78 o
  10   8  -2    21275.12    22293.60    470.71 o
  11   8  -2      136.58      118.30     13.33 o
  12   8  -2    11231.15    11867.16    250.22 o
  13   8  -2      486.70      479.11     18.58 o
  14   8  -2     6086.58     6064.48    134.44 o
  15   8  -2       43.76       27.52     19.74 o
  16   8  -2     4917.39     5070.16    115.99 o
  17   8  -2        2.53      -13.80     23.89 o
  18   8  -2     2491.44     2665.10     77.30 o
   0  10  -2    32992.77    30732.28   1001.25 o
   1  10  -2     1035.11     1100.84     28.91 o
   2  10  -2    20039.83    16311.36    368.99 o
   3  10  -2       51.03       84.63      5.89 o
   4  10  -2    20442.73    18199.32    535.72 o
   5  10  -2       30.66       20.94      4.35 o
   6  10  -2    26993.01    26851.56    464.84 o
   7  10  -2       25.85       17.42      4.83 o
   8  10  -2    15715.37    15016.90    354.55 o
   9  10  -2      202.56      219.03     11.46 o
  10  10  -2    18087.42    18685.96    398.86 o
  11  10  -2       53.65       22.48     14.03 o
  12  10  -2    11887.58    12378.59    312.42 o
  13  10  -2      232.43      232.07     18.01 o
  14  10  -2     5623.28     5597.25    148.80 o
  15  10  -2       96.16       92.79     21.43 o
  16  10  -2     3174.59     3016.85     75.25 o
  17  10  -2       49.18       58.12     25.98 o
  18  10  -2     2583.50     2697.04     79.24 o
   0  12  -2    21829.42    19018.87    534.75 o
   1  12  -2        4.31       -5.36      5.36 o
   2  12  -2    26566.13    23738.88    440.33 o
   3  12  -2       36.92       23.53      5.78 o
   4  12  -2    22145.71    20095.96    523.50 o
   5  12  -2      273.82      232.95      8.07 o
   6  12  -2    20495.43    19232.90    380.26 o
   7  12  -2      842.86      902.98     24.95 o
   8  12  -2     9227.41     8978.08    170.27 o
   9  12  -2       41.51       21.99     11.55 o
  10  12  -2     8581.11     8315.30    202.62 o
  11  12  -2       19.12       11.23     15.11 o
  12  12  -2     5932.58     5764.04    154.22 o
  13  12  -2      668.17      712.90     23.75 o
  14  12  -2     5685.60     5968.00    135.97 o
  15  12  -2       43.17        2.37     23.13 o
  16  12  -2     2613.01     2578.96     63.01 o
  17  12  -2       40.47       31.51     29.84 o
   0  14  -2    17053.66    15377.03    487.19 o
   1  14  -2       93.56       52.70      8.26 o
   2  14  -2    16327.75    14510.94    311.54 o
   3  14  -2      517.71      498.88     18.71 o
   4  14  -2    15452.43    14018.19    255.93 o
   5  14  -2      124.05      110.24     10.96 o
   6  14  -2    13576.60    13452.36    301.11 o
   7  14  -2       79.89       47.29     11.93 o
   8  14  -2     4685.77     4202.02     91.83 o
   9  14  -2      538.26      528.64     15.77 o
  10  14  -2     7854.65     7722.73    171.90 o
  11  14  -2       22.73       21.30     16.91 o
  12  14  -2     5613.78     5713.61    136.02 o
  13  14  -2      173.69      192.06     23.09 o
  14  14  -2     3213.70     3250.04    100.82 o
  15  14  -2       57.61       50.52     26.60 o
  16  14  -2     2213.21     2107.36     86.55 o
   0  16  -2     9790.35     9288.81    338.48 o
   1  16  -2      101.13       99.84     11.88 o
   2  16  -2     9881.77     9293.91    220.34 o
   3  16  -2       42.63       -6.23     10.93 o
   4  16  -2    10452.15    10146.99    183.39 o
   5  16  -2       55.14       30.60     13.91 o
   6  16  -2     5816.29     5127.38    123.59 o
   7  16  -2      200.59      213.80     16.07 o
   8  16  -2     6090.26     6074.77    161.87 o
   9  16  -2        5.66       -9.44     16.26 o
  10  16  -2     4915.34     4686.98    132.99 o
  11  16  -2       41.45       24.54     19.92 o
  12  16  -2     3043.22     2914.33     82.47 o
  13  16  -2       20.82       -3.06     24.48 o
  14  16  -2     2425.43     2395.08     78.14 o
  15  16  -2       10.48       -9.88     39.34 o
   0  18  -2     3666.09     3137.48    103.37 o
   1  18  -2       35.68        2.50     13.82 o
   2  18  -2     4780.74     4501.71     96.62 o
   3  18  -2       37.08        7.15     13.64 o
   4  18  -2     7456.87     7898.62    126.91 o
   5  18  -2       32.39       18.57     16.36 o
   6  18  -2     5952.34     6197.73    122.58 o
   7  18  -2      129.36      131.23     18.57 o
   8  18  -2     3882.10     3887.92    109.32 o
   9  18  -2      166.30      150.65     22.14 o
  10  18  -2     3049.94     2823.74     75.07 o
  11  18  -2       15.34        1.26     23.19 o
  12  18  -2     2217.36     2223.03     65.32 o
  13  18  -2        1.86      -28.16     28.16 o
   0  20  -2     3736.32     3734.53    154.06 o
   1  20  -2        5.00      -16.15     16.15 o
   2  20  -2     2889.35     2894.60     65.22 o
   3  20  -2       20.47       -0.50     17.69 o
   4  20  -2     4024.84     4275.00     45.11 o
   5  20  -2       45.28        3.17     20.27 o
   6  20  -2     3081.02     3220.68     56.25 o
   7  20  -2       26.86       26.23     21.38 o
   8  20  -2     2146.33     2268.32     46.40 o
   9  20  -2      103.66      125.83     24.41 o
  10  20  -2     2104.36     2140.77     71.10 o
  11  20  -2       53.04       43.72     28.15 o
   0  22  -2     2866.49     3132.97    110.27 o
   1  22  -2        8.91       -3.74     24.58 o
   2  22  -2     2760.76     3272.46     50.02 o
   3  22  -2        4.03      -21.23     23.90 o
   4  22  -2     1562.44     1605.21     45.09 o
   5  22  -2        2.98      -23.12     23.18 o
   6  22  -2     1484.51     1520.13     44.02 o
   7  22  -2       12.99       14.95     25.91 o
   8  22  -2     1420.24     1641.11     67.19 o
   0  24  -2     1809.09     2136.74    108.29 o
   1  24  -2        0.81      -29.78     32.67 o
   2  24  -2     1343.04     1772.33     70.40 o
   2   1  -1    13593.92    14585.94    500.60 o
   3   1  -1    56800.56    64975.29   1467.92 o
   4   1  -1    11336.53    13928.38    219.47 o
   5   1  -1    37026.07    42666.73    856.09 o
   6   1  -1     1116.31     1281.90     25.44 o
   7   1  -1    64522.53    78244.92   1570.91 o
   8   1  -1     3559.94     4454.45    100.09 o
   9   1  -1    35082.89    41193.63    902.77 o
  10   1  -1      232.62      217.66      9.74 o
  11   1  -1    28043.83    31332.18    682.99 o
  12   1  -1      832.14      845.55     36.25 o
  13   1  -1    13268.34    14600.33    350.99 o
  14   1  -1      199.94      197.45     15.05 o
  15   1  -1    12612.54    13390.23    295.88 o
  16   1  -1       63.83        9.42     17.74 o
  17   1  -1     6295.07     6353.79    137.20 o
  18   1  -1       30.74       23.29     22.61 o
  19   1  -1     2451.14     2185.90     64.28 o
  20   1  -1      217.19      145.34     34.72 o
   1   3  -1   115351.66   116570.23   2894.43 o
   2   3  -1    14715.92    15313.21    316.58 o
   3   3  -1    62837.88    72004.57    869.41 o
   4   3  -1     5608.15     6239.34    102.44 o
   5   3  -1    80907.29    95357.30   1703.97 o
   6   3  -1     7294.46     8687.16    195.22 o
   7   3  -1    36135.78    41078.25    821.69 o
   8   3  -1     4897.49     5640.89    163.46 o
   9   3  -1    34901.72    40740.37    883.43 o
  10   3  -1      869.31      924.61     34.94 o
  11   3  -1    28461.31    31850.71    720.47 o
  12   3  -1      904.18      933.55     29.28 o
  13   3  -1     7349.54     7747.98    178.31 o
  14   3  -1     1072.78     1143.62     35.18 o
  15   3  -1    11368.32    11780.64    287.30 o
  16   3  -1       52.69       28.58     17.62 o
  17   3  -1     5999.36     6155.45    179.12 o
  18   3  -1       15.30       -7.79     23.87 o
  19   3  -1     2303.91     2160.08     56.13 o
  20   3  -1      115.89       77.94     40.22 o
   1   5  -1    54506.84    45467.24   1062.61 o
   2   5  -1      886.42      820.38     25.35 o
   3   5  -1    81344.22    86029.54   1424.09 o
   4   5  -1     4291.53     4950.08     80.98 o
   5   5  -1    39005.75    41552.71    573.88 o
   6   5  -1     1132.58     1493.77     23.07 o
   7   5  -1    54630.34    64136.48   1058.33 o
   8   5  -1      305.58      276.79      7.18 o
   9   5  -1    27694.47    31198.58    592.49 o
  10   5  -1       95.74       64.80      9.06 o
  11   5  -1    20789.96    22420.44    477.90 o
  12   5  -1      178.49      208.55     12.48 o
  13   5  -1    11372.51    11969.28    265.78 o
  14   5  -1       40.27       13.63     15.23 o
  15   5  -1    10094.86    10231.92    247.94 o
  16   5  -1       14.77      -17.93     17.93 o
  17   5  -1     6982.16     7385.75    152.44 o
  18   5  -1       36.74        8.64     26.10 o
  19   5  -1     2817.50     2648.80     60.40 o
   1   7  -1    46534.85    38718.80    849.80 o
   2   7  -1      352.44      362.57     14.05 o
   3   7  -1    55853.76    54559.49    881.24 o
   4   7  -1     2033.17     1991.61     36.28 o
   5   7  -1    75038.33    80481.81   1072.17 o
   6   7  -1     2342.82     2836.95     34.91 o
   7   7  -1    16959.45    16963.73    237.29 o
   8   7  -1      677.16      594.02     17.54 o
   9   7  -1    25118.48    26967.98    431.98 o
  10   7  -1      319.70      284.99     10.33 o
  11   7  -1    19817.02    21310.09    426.06 o
  12   7  -1     1015.94     1153.76     24.69 o
  13   7  -1     5848.96     5799.25    133.23 o
  14   7  -1      750.18      689.98     23.32 o
  15   7  -1     9190.70     9378.12    214.49 o
  16   7  -1      107.14      115.87     21.74 o
  17   7  -1     4624.77     4904.82     97.22 o
  18   7  -1        9.68      -26.79     26.79 o
  19   7  -1     2192.96     2111.01     83.15 o
   1   9  -1    36443.18    30096.80    616.70 o
   2   9  -1     1360.56     1268.97     26.92 o
   3   9  -1    38530.01    35116.29    682.71 o
   4   9  -1       67.65       74.50      4.97 o
   5   9  -1    27420.78    25524.41    380.15 o
   6   9  -1      467.87      482.16     14.18 o
   7   9  -1    30788.08    32844.65    436.46 o
   8   9  -1       87.88      126.00      7.64 o
   9   9  -1    17590.13    18175.29    274.32 o
  10   9  -1        2.80       -8.35     10.53 o
  11   9  -1    13830.84    14182.43    272.25 o
  12   9  -1       44.52       29.88     13.89 o
  13   9  -1     9770.29    10330.98    207.22 o
  14   9  -1      120.06      101.48     18.74 o
  15   9  -1     6211.24     6170.11    147.95 o
  16   9  -1       39.99       22.89     22.54 o
  17   9  -1     3729.42     3702.54     85.37 o
  18   9  -1       28.73       -0.78     27.78 o
   1  11  -1    25384.13    21268.00    366.61 o
   2  11  -1     1291.24     1356.58     25.36 o
   3  11  -1    26606.52    23328.52    466.73 o
   4  11  -1      386.68      294.06      6.86 o
   5  11  -1    31560.25    29776.88    492.32 o
   6  11  -1     1059.64     1230.06     20.98 o
   7  11  -1    11945.81    11109.29    183.24 o
   8  11  -1       92.43       85.43      9.15 o
   9  11  -1    14706.12    13975.82    269.87 o
  10  11  -1      298.12      335.10     13.50 o
  11  11  -1    11223.60    11548.09    212.34 o
  12  11  -1      123.08       83.24     15.57 o
  13  11  -1     6435.08     6495.84    148.52 o
  14  11  -1      272.48      270.78     22.06 o
  15  11  -1     5458.52     5558.09    127.66 o
  16  11  -1       19.71       17.59     23.64 o
  17  11  -1     2330.41     2199.55     51.93 o
  18  11  -1       44.21       38.00     39.30 o
   1  13  -1    20813.51    17950.92    271.03 o
   2  13  -1      181.66      139.42      6.65 o
   3  13  -1    18386.06    16362.33    315.80 o
   4  13  -1       18.19       23.21      7.49 o
   5  13  -1    18085.17    15890.67    322.76 o
   6  13  -1      414.26      379.81     11.54 o
   7  13  -1    14201.49    14245.48    285.78 o
   8  13  -1       42.60       23.70     12.07 o
   9  13  -1    10034.06     9559.47    194.65 o
  10  13  -1      112.44      106.59     14.46 o
  11  13  -1     7080.71     6607.24    157.10 o
  12  13  -1       94.27      106.50     17.00 o
  13  13  -1     5350.29     5319.61    132.16 o
  14  13  -1        5.64        3.66     24.31 o
  15  13  -1     3104.11     3117.19     60.64 o
  16  13  -1        2.46      -22.18     26.30 o
  17  13  -1     1714.57     1581.05     68.63 o
   1  15  -1    11988.21    10783.61    194.94 o
   2  15  -1      259.33      231.06      9.72 o
   3  15  -1    14106.59    12817.17    276.41 o
   4  15  -1      133.18       88.38     10.73 o
   5  15  -1    14366.18    13508.98    327.83 o
   6  15  -1      157.50      136.64     12.07 o
   7  15  -1     4859.59     4137.51     97.60 o
   8  15  -1      229.85      216.42     14.78 o
   9  15  -1     7414.64     6948.20    180.70 o
  10  15  -1      426.49      443.71     18.68 o
  11  15  -1     6741.06     6952.48    158.39 o
  12  15  -1       30.56       17.23     19.26 o
  13  15  -1     3156.26     2911.51     81.86 o
  14  15  -1       87.07       93.27     27.63 o
  15  15  -1     2344.58     2299.39     58.09 o
   1  17  -1     8359.61     7812.45    144.37 o
   2  17  -1      197.09      148.54     13.28 o
   3  17  -1     8040.52     7838.48    154.61 o
   4  17  -1      272.64      287.39     15.22 o
   5  17  -1     7487.17     6673.64    167.90 o
   6  17  -1       22.59       -8.58     14.61 o
   7  17  -1     4657.31     4414.75    121.76 o
   8  17  -1      150.54      115.13     17.19 o
   9  17  -1     5153.06     4834.50    133.32 o
  10  17  -1      156.31      136.75     21.73 o
  11  17  -1     4064.14     4289.83    103.87 o
  12  17  -1       23.64        5.85     23.69 o
  13  17  -1     2366.62     2473.07     55.52 o
  14  17  -1       20.33       20.16     34.43 o
   1  19  -1     5266.26     5307.24    119.52 o
   2  19  -1       39.04       10.65     15.29 o
   3  19  -1     4979.12     4973.16    109.96 o
   4  19  -1       35.88       -2.69     16.14 o
   5  19  -1     6425.02     6702.21    137.07 o
   6  19  -1        0.78      -16.95     16.95 o
   7  19  -1     2104.15     1844.44     42.47 o
   8  19  -1      191.40      193.28     23.53 o
   9  19  -1     2770.32     2795.90     69.22 o
  10  19  -1      143.96      151.41     25.06 o
  11  19  -1     2791.06     2912.87     65.76 o
  12  19  -1       19.18        6.08     29.43 o
   1  21  -1     3087.39     3121.79     58.21 o
   2  21  -1       14.86      -20.22     20.22 o
   3  21  -1     2052.67     2060.62     41.68 o
   4  21  -1      278.72      323.34     24.11 o
   5  21  -1     2942.19     3106.91     49.98 o
   6  21  -1       20.57       -3.85     22.42 o
   7  21  -1     2289.26     2522.34     49.79 o
   8  21  -1      129.92      101.93     25.33 o
   9  21  -1     1926.60     1986.59     52.56 o
  10  21  -1       80.75       64.64     31.26 o
   1  23  -1     2067.83     2355.26     50.65 o
   2  23  -1       30.07       36.76     27.20 o
   3  23  -1     1438.93     1549.65     54.08 o
   4  23  -1       28.42       33.02     25.19 o
   5  23  -1     2182.98     2732.60     58.02 o
   6  23  -1       35.78       50.03     32.63 o
   2   0   0    21771.02    22045.48   1568.02 o
   4   0   0    29711.05    35501.91    747.04 o
   6   0   0    84527.05   100759.78   2626.57 o
   8   0   0    17515.38    18894.67    565.90 o
  10   0   0    32620.41    38582.32   1190.52 o
  12   0   0    16480.48    18975.17    605.01 o
  14   0   0    13616.19    14514.60    494.78 o
  16   0   0     5422.68     5348.50    190.65 o
  18   0   0     2677.83     2544.45    112.37 o
  20   0   0     3331.89     3133.83    195.17 o
   1   2   0       16.73        9.87      1.45 o
   2   2   0    72354.70    81692.85   1727.41 o
   3   2   0     7815.19    10243.85    132.08 o
   4   2   0    36657.49    45020.61    670.20 o
   5   2   0      113.64       92.21      3.68 o
   6   2   0    37185.98    45650.18    835.96 o
   7   2   0      775.24      974.12     21.14 o
   8   2   0    57027.85    65763.28   1281.64 o
   9   2   0      787.66      731.76     18.71 o
  10   2   0    26575.47    31041.12    673.73 o
  11   2   0      442.86      363.31     11.40 o
  12   2   0    29603.20    33478.30    749.61 o
  13   2   0       88.13       62.17     12.80 o
  14   2   0    14028.71    15187.83    347.80 o
  15   2   0       41.12       12.64     16.20 o
  16   2   0     8533.03     8443.20    198.63 o
  17   2   0        1.50      -21.54     21.54 o
  18   2   0     4574.72     4442.98     99.68 o
  19   2   0       59.65       62.71     25.91 o
  20   2   0     2165.02     1874.15    115.72 o
   0   4   0   214780.61   182675.88   6647.47 o
   1   4   0     8594.56     8029.62    141.44 o
   2   4   0     7004.68     6328.08     84.82 o
   3   4   0      920.26     1037.31     14.26 o
   4   4   0    57513.03    63828.60    740.55 o
   5   4   0      738.58      829.72     18.64 o
   6   4   0   121142.09   146000.33   2543.87 o
   7   4   0     1011.33     1371.80     20.54 o
   8   4   0    30508.31    33944.21    618.09 o
   9   4   0     1029.10     1234.27     24.02 o
  10   4   0    28981.76    33584.43    675.08 o
  11   4   0      207.99      219.30     11.15 o
  12   4   0     7728.64     8086.58    166.27 o
  13   4   0     3403.54     3908.88     87.05 o
  14   4   0    15170.18    15640.03    362.78 o
  15   4   0      151.93      111.75     17.04 o
  16   4   0     6590.78     6873.90    157.99 o
  17   4   0       23.27      -21.71     21.71 o
  18   4   0     4506.44     4693.75    127.96 o
  19   4   0       25.17      -24.99     26.66 o
  20   4   0     3109.08     2945.14     86.90 o
   0   6   0     6131.12     4456.71    177.52 o
   1   6   0      810.15      757.88     21.71 o
   2   6   0    62735.02    56166.37    895.03 o
   3   6   0      776.85      669.47     11.55 o
   4   6   0    61722.37    62714.32    787.62 o
   5   6   0       77.98       60.89      4.27 o
   6   6   0    46940.91    52436.97    627.07 o
   7   6   0        3.72        9.09      5.29 o
   8   6   0    34479.81    38207.02    640.27 o
   9   6   0      780.85      756.36     30.48 o
  10   6   0    33693.82    38147.18    726.16 o
  11   6   0       53.06       15.88     10.33 o
  12   6   0    12126.74    12372.56    260.37 o
  13   6   0      735.79     1025.30     32.77 o
  14   6   0     7729.72     8087.19    208.86 o
  15   6   0      142.63      108.03     17.59 o
  16   6   0     6841.67     6886.80    143.36 o
  17   6   0        7.22       -7.73     22.22 o
  18   6   0     3919.06     3943.43     87.34 o
  19   6   0        8.90       -8.16     30.51 o
   0   8   0    65526.02    54134.08   1721.87 o
   1   8   0     1680.66     1459.28     32.99 o
   2   8   0    48233.34    40297.89    789.61 o
   3   8   0      982.68     1002.29     17.84 o
   4   8   0    47813.01    46812.71    528.57 o
   5   8   0      544.27      592.02      9.86 o
   6   8   0    32531.32    32792.30    325.10 o
   7   8   0     4775.52     6027.61     63.37 o
   8   8   0    21874.50    22863.83    302.79 o
   9   8   0      317.88      319.85      9.69 o
  10   8   0    15943.98    16910.63    290.57 o
  11   8   0      391.35      321.24     13.09 o
  12   8   0     7322.24     7623.89    155.24 o
  13   8   0      244.82      235.99     15.15 o
  14   8   0    15632.57    15909.38    358.68 o
  15   8   0      341.73      352.76     19.56 o
  16   8   0     5217.16     5253.05     97.65 o
  17   8   0        3.54       -5.39     25.67 o
  18   8   0     3454.80     3228.98     68.55 o
  19   8   0       15.31      -16.34     35.69 o
   0  10   0    38311.72    31225.56    877.91 o
   1  10   0      529.76      462.03     14.38 o
   2  10   0    41568.16    34458.90    726.16 o
   3  10   0        0.44       -4.49      4.49 o
   4  10   0    44294.72    40787.75    688.34 o
   5  10   0      609.91      664.86     12.63 o
   6  10   0    24379.96    24067.24    296.78 o
   7  10   0      418.34      548.37     18.00 o
   8  10   0    15606.54    16158.66    218.09 o
   9  10   0      123.66      139.88     10.02 o
  10  10   0    12347.37    11997.53    209.36 o
  11  10   0       32.59       46.58     12.84 o
  12  10   0     9637.69     9463.75    197.23 o
  13  10   0       15.78        4.02     16.65 o
  14  10   0     7673.73     8405.74    174.58 o
  15  10   0       17.56       -8.77     20.65 o
  16  10   0     4218.72     4229.77     72.15 o
  17  10   0       18.42       20.51     25.37 o
  18  10   0     1423.70      865.70     37.54 o
   0  12   0    41377.23    39883.98   1064.39 o
   1  12   0     1573.63     1809.66     35.85 o
   2  12   0    16859.35    13179.42    311.33 o
   3  12   0      211.19      169.07      6.33 o
   4  12   0    20624.16    17896.96    318.15 o
   5  12   0       21.70       17.75      6.61 o
   6  12   0    16802.90    15502.29    266.49 o
   7  12   0       44.21       57.19      8.87 o
   8  12   0    14978.54    14840.30    268.06 o
   9  12   0      111.10      153.89     12.38 o
  10  12   0    10590.67     9814.40    187.18 o
  11  12   0       14.00        3.96     14.56 o
  12  12   0     7263.94     7200.31    144.40 o
  13  12   0       28.18       -8.42     17.65 o
  14  12   0     5355.09     4958.42    115.06 o
  15  12   0       31.76        8.60     23.55 o
  16  12   0     2683.60     2487.90     53.78 o
  17  12   0        1.82       -2.54     31.39 o
   0  14   0     9780.11     7833.78    189.76 o
   1  14   0      841.86     1011.70     20.00 o
   2  14   0    10689.55     9131.76    161.41 o
   3  14   0        3.22       -7.98      7.98 o
   4  14   0    15166.31    13111.63    286.59 o
   5  14   0      425.70      391.37     11.43 o
   6  14   0    13576.77    12486.99    320.85 o
   7  14   0        1.49        0.54     11.80 o
   8  14   0    10627.52    10376.92    250.57 o
   9  14   0      688.08      691.37     31.07 o
  10  14   0     9222.32     8386.38    234.63 o
  11  14   0       17.65       17.65     16.54 o
  12  14   0     6696.31     6777.45    171.29 o
  13  14   0       34.00        2.46     21.33 o
  14  14   0     3040.64     3124.18     67.06 o
  15  14   0       11.64       -0.76     24.54 o
  16  14   0     2067.20     1954.12     69.01 o
   0  16   0    13846.16    13496.46    410.10 o
   1  16   0       75.30       25.83     10.84 o
   2  16   0    10455.87     9326.00    209.07 o
   3  16   0        5.83      -11.23     11.23 o
   4  16   0    12187.54    11128.76    291.04 o
   5  16   0      212.01      168.64     14.17 o
   6  16   0     9928.67     9041.31    261.51 o
   7  16   0        1.18      -13.77     13.88 o
   8  16   0     3388.69     2791.39     80.54 o
   9  16   0        7.03        1.73     16.55 o
  10  16   0     5788.91     5466.76    156.64 o
  11  16   0       86.79       59.21     19.84 o
  12  16   0     3895.14     3954.89    102.94 o
  13  16   0      138.54      145.52     25.34 o
  14  16   0     1955.23     1763.67     53.72 o
  15  16   0       23.11        2.15     32.07 o
   0  18   0     8121.22     7825.70    222.81 o
   1  18   0        2.16      -14.56     14.56 o
   2  18   0     7982.55     8000.56    149.41 o
   3  18   0      386.47      350.60     16.85 o
   4  18   0     5111.32     4443.12     85.96 o
   5  18   0        6.03      -16.51     16.51 o
   6  18   0     4433.29     4009.44    122.52 o
   7  18   0      304.83      259.98     19.11 o
   8  18   0     2161.11     1894.57     63.02 o
   9  18   0      340.11      286.85     23.46 o
  10  18   0     5173.26     5323.41    155.67 o
  11  18   0       24.07       40.59     23.13 o
  12  18   0     3400.74     3637.26    119.12 o
  13  18   0       42.02       10.75     30.16 o
   0  20   0     5535.79     5514.19    159.96 o
   1  20   0       81.77       51.23     18.06 o
   2  20   0     4836.86     5202.58     83.54 o
   3  20   0       48.91       29.40     18.75 o
   4  20   0     3909.90     3973.21     70.14 o
   5  20   0       10.34        1.99     18.67 o
   6  20   0     3389.47     3336.90     98.49 o
   7  20   0      243.83      279.27     23.84 o
   8  20   0     1847.62     1755.37     55.28 o
   9  20   0       22.19       21.45     24.88 o
  10  20   0     2075.05     2046.21     56.79 o
  11  20   0       14.40      -20.90     30.90 o
   0  22   0     2199.04     2345.26     66.83 o
   1  22   0       10.50       -8.63     25.35 o
   2  22   0     1439.70     1471.48     43.62 o
   3  22   0       66.36       56.36     23.16 o
   4  22   0     2197.90     2429.56     56.75 o
   5  22   0       52.10       19.65     24.38 o
   6  22   0     3128.91     3755.00     61.40 o
   7  22   0        6.91      -11.17     26.70 o
   8  22   0     1380.47     1378.80     93.09 o
   0  24   0     1280.45     1310.96     88.34 o
   1  24   0        3.64      -26.06     28.88 o
   2  24   0      950.99      804.16     36.66 o
   3  24   0       22.87       17.36     34.28 o
   4  24   0     1226.12     1295.40    109.96 o
   1   1   1   113995.16   105547.27   9194.85 o
   2   1   1    13595.63    15373.37    351.47 o
   3   1   1    46821.51    56906.73    902.89 o
   4   1   1    11314.56    14054.30    208.29 o
   5   1   1    37688.54    43801.33    690.84 o
   6   1   1     1104.69     1284.43     18.67 o
   7   1   1    70456.17    83979.95   1437.91 o
   8   1   1     3583.39     4609.86     89.20 o
   9   1   1    34156.32    40429.65    813.76 o
  10   1   1      238.26      231.45      9.34 o
  11   1   1    27031.79    30619.85    640.05 o
  12   1   1      816.91      796.00     30.73 o
  13   1   1    13868.32    15577.24    366.49 o
  14   1   1      205.98      175.46     16.19 o
  15   1   1    12621.12    13077.37    301.75 o
  16   1   1       64.26       15.62     19.78 o
  17   1   1     5975.83     5784.49    118.97 o
  18   1   1       28.78        8.37     24.31 o
  19   1   1     2632.92     2378.85     70.74 o
  20   1   1      224.02      142.75     35.12 o
   1   3   1   107149.29   106291.56   3043.41 o
   2   3   1    14649.67    15996.90    239.56 o
   3   3   1    65612.91    76100.34    935.32 o
   4   3   1     5594.85     6516.87     90.55 o
   5   3   1    79840.94    94897.37   1563.56 o
   6   3   1     7347.44     8999.64    153.68 o
   7   3   1    40839.04    47961.67    879.27 o
   8   3   1     4980.53     5976.52    115.12 o
   9   3   1    33386.20    39056.63    769.88 o
  10   3   1      920.96     1069.18     23.10 o
  11   3   1    24974.05    27804.42    571.78 o
  12   3   1      949.91     1033.35     27.43 o
  13   3   1     9837.79    10396.26    237.84 o
  14   3   1     1024.16      962.24     47.03 o
  15   3   1    11836.63    12030.36    275.40 o
  16   3   1       42.18       -6.67     19.40 o
  17   3   1     6071.75     6210.60    122.48 o
  18   3   1       19.62      -20.49     25.97 o
  19   3   1     2764.52     2551.99     89.48 o
  20   3   1      112.01       70.10     34.47 o
   1   5   1    66784.09    58590.67   1240.36 o
   2   5   1      905.18      895.43     15.12 o
   3   5   1    87607.43    92377.25   1105.94 o
   4   5   1     4241.56     4980.69     59.45 o
   5   5   1    42671.84    46043.65    562.00 o
   6   5   1     1103.78     1476.65     21.35 o
   7   5   1    51096.93    59101.07    936.50 o
   8   5   1      341.15      318.03      8.25 o
   9   5   1    28051.93    31985.33    581.47 o
  10   5   1       77.42       39.86      9.12 o
  11   5   1    20112.53    21951.17    459.51 o
  12   5   1      163.04      186.92     13.00 o
  13   5   1    10152.23    10452.91    227.57 o
  14   5   1       61.59       64.34     15.57 o
  15   5   1     9086.62     9145.26    194.62 o
  16   5   1        7.09      -19.28     19.28 o
  17   5   1     6873.00     7111.82    174.10 o
  18   5   1       25.87      -19.16     24.94 o
  19   5   1     2670.79     2463.28     73.89 o
   1   7   1    48986.42    40868.05    980.24 o
   2   7   1      334.10      316.24     11.97 o
   3   7   1    54228.84    51944.48    776.39 o
   4   7   1     2112.42     2112.06     27.91 o
   5   7   1    68090.87    71862.32   1032.27 o
   6   7   1     2288.70     2674.23     33.28 o
   7   7   1    16167.05    16042.55    229.61 o
   8   7   1      644.77      534.36     21.32 o
   9   7   1    27031.41    29218.71    487.76 o
  10   7   1      287.82      248.35     10.62 o
  11   7   1    20584.03    22122.89    433.23 o
  12   7   1      894.36      874.19     34.76 o
  13   7   1     7295.69     7427.86    140.47 o
  14   7   1      723.21      638.35     19.22 o
  15   7   1     8486.84     8451.60    198.78 o
  16   7   1      145.65      148.09     20.88 o
  17   7   1     4588.35     4495.34    115.76 o
  18   7   1       23.67       -4.27     26.18 o
  19   7   1     2425.08     2316.87     75.69 o
   1   9   1    34880.13    29214.51    656.14 o
   2   9   1     1400.29     1303.93     30.88 o
   3   9   1    38465.01    35055.25    659.36 o
   4   9   1       53.16       42.46      4.77 o
   5   9   1    24987.73    23102.10    367.15 o
   6   9   1      482.82      500.68     20.07 o
   7   9   1    29270.22    30570.47    433.60 o
   8   9   1      117.10      151.87      8.05 o
   9   9   1    18214.75    18470.55    326.75 o
  10   9   1        8.39        7.33     11.43 o
  11   9   1    14435.48    14837.75    291.50 o
  12   9   1       19.91       -2.55     14.11 o
  13   9   1    10452.93    10792.21    233.53 o
  14   9   1      173.28      133.06     17.12 o
  15   9   1     6407.26     6402.99    131.95 o
  16   9   1       60.35       19.25     20.85 o
  17   9   1     3459.47     3280.67     58.63 o
  18   9   1       12.15        2.76     30.87 o
   1  11   1    28251.64    24598.22    499.40 o
   2  11   1     1302.19     1357.19     34.93 o
   3  11   1    23962.01    20634.64    391.85 o
   4  11   1      422.50      336.74      8.84 o
   5  11   1    31222.31    29304.72    502.29 o
   6  11   1      972.99     1127.70     21.62 o
   7  11   1    13677.85    13085.53    213.83 o
   8  11   1       61.88       56.16     10.14 o
   9  11   1    13556.43    12901.11    251.72 o
  10  11   1      338.76      374.17     13.87 o
  11  11   1    11966.17    11915.71    265.33 o
  12  11   1      178.16      159.48     16.06 o
  13  11   1     6549.25     6390.54    142.20 o
  14  11   1      285.38      234.13     19.45 o
  15  11   1     5121.98     5214.81    106.68 o
  16  11   1        4.93      -25.69     25.69 o
  17  11   1     2216.29     1979.58     58.40 o
  18  11   1       18.59       -1.12     36.18 o
   1  13   1    20985.29    18177.93    309.37 o
   2  13   1      172.33      143.27      7.20 o
   3  13   1    18038.87    15968.79    292.93 o
   4  13   1       10.14        3.34      7.30 o
   5  13   1    18295.94    16115.69    367.22 o
   6  13   1      408.41      365.62     11.55 o
   7  13   1    14339.90    14169.41    380.59 o
   8  13   1       50.64       48.28     12.20 o
   9  13   1     9933.82     9350.45    225.74 o
  10  13   1      135.48      139.73     15.29 o
  11  13   1     6993.54     6468.51    170.64 o
  12  13   1      113.13      107.76     19.80 o
  13  13   1     5224.26     5118.32    153.47 o
  14  13   1       20.06       14.28     22.78 o
  15  13   1     3169.45     3041.41     80.89 o
  16  13   1       13.17      -19.18     26.52 o
  17  13   1     1851.43     1710.62     66.95 o
   1  15   1    11825.18    10245.69    210.73 o
   2  15   1      274.02      241.98     11.37 o
   3  15   1    14812.59    13408.71    328.80 o
   4  15   1      146.08       97.56     11.20 o
   5  15   1    15309.95    14229.54    409.02 o
   6  15   1      186.13      155.95     13.50 o
   7  15   1     6078.25     5284.03    169.49 o
   8  15   1      256.65      229.78     14.99 o
   9  15   1     6337.28     5728.44    168.63 o
  10  15   1      338.65      324.15     21.07 o
  11  15   1     6098.88     5975.24    179.72 o
  12  15   1       53.89       59.97     21.14 o
  13  15   1     3199.06     3131.39     90.37 o
  14  15   1       67.20       71.14     25.66 o
  15  15   1     2208.36     2076.81     57.04 o
   1  17   1     7838.77     7112.63    138.66 o
   2  17   1      212.13      179.10     13.44 o
   3  17   1     7934.46     7557.44    180.46 o
   4  17   1      264.66      257.39     15.21 o
   5  17   1     8019.75     7239.72    205.53 o
   6  17   1       11.42      -15.32     15.32 o
   7  17   1     4302.91     3806.97    125.84 o
   8  17   1      104.30       72.99     18.34 o
   9  17   1     5074.40     4749.92    176.94 o
  10  17   1      110.72       97.75     21.62 o
  11  17   1     4162.94     4174.41    157.70 o
  12  17   1       21.18       27.37     25.16 o
  13  17   1     2348.20     2279.15     71.65 o
  14  17   1       20.05       11.83     30.24 o
   1  19   1     4810.77     4902.98     95.23 o
   2  19   1       37.65       22.34     17.38 o
   3  19   1     5179.79     5292.80    102.56 o
   4  19   1       24.27        4.98     18.51 o
   5  19   1     5545.58     5651.15    138.02 o
   6  19   1        1.14      -19.79     19.79 o
   7  19   1     2389.03     1976.63     60.16 o
   8  19   1      250.88      222.54     24.01 o
   9  19   1     3163.85     3106.30    108.33 o
  10  19   1      158.61      157.36     24.63 o
  11  19   1     2758.26     2856.60     95.70 o
  12  19   1       13.83       11.61     29.35 o
   1  21   1     3133.54     3271.17     49.02 o
   2  21   1       12.07      -18.77     23.59 o
   3  21   1     2307.11     2367.16     45.37 o
   4  21   1      246.43      273.66     24.86 o
   5  21   1     2964.03     3081.29     76.52 o
   6  21   1       29.28       -1.13     24.17 o
   7  21   1     2299.10     2470.76     63.85 o
   8  21   1      149.36      137.65     25.79 o
   9  21   1     1917.61     1859.13     68.75 o
  10  21   1       90.37       44.07     30.91 o
   1  23   1     2084.10     2291.18     64.67 o
   2  23   1       29.03       -2.64     26.29 o
   3  23   1     1550.60     1717.93     50.57 o
   4  23   1       38.57        6.55     27.52 o
   5  23   1     1989.85     2354.24     67.58 o
   6  23   1       23.65        4.65     31.43 o
   0   0   2    75540.66    71895.25   4283.28 o
   2   0   2    63170.41    65093.00   2631.24 o
   4   0   2    63543.32    73657.27   1924.74 o
   6   0   2    77260.39    91941.38   2224.37 o
   8   0   2    55896.39    69606.64   1884.10 o
  10   0   2    29235.05    33428.65    891.72 o
  12   0   2     5812.94     6023.18    198.14 o
  14   0   2    22959.27    24836.74    737.55 o
  16   0   2     9631.36     9470.19    306.72 o
  18   0   2     4537.63     4300.87    145.08 o
  20   0   2     2329.84     2202.41     98.22 o
   0   2   2    73906.16    74147.18   3406.98 o
   1   2   2     4168.49     4333.50    117.84 o
   2   2   2    81138.55    82495.78   2308.26 o
   3   2   2     4169.88     4405.03     97.66 o
   4   2   2    52359.02    59602.31   1074.30 o
   5   2   2      796.37      932.44     14.81 o
   6   2   2    62288.52    71928.35   1244.91 o
   7   2   2     1223.55     1352.82     21.54 o
   8   2   2    45767.17    53489.02   1024.35 o
   9   2   2      115.43       89.08      7.88 o
  10   2   2    23670.29    27767.67    554.47 o
  11   2   2     1196.11     1355.47     26.65 o
  12   2   2    13751.11    14595.50    307.40 o
  13   2   2      118.55      106.16     12.94 o
  14   2   2    12123.48    12561.65    263.18 o
  15   2   2      120.98       75.80     18.39 o
  16   2   2     6612.24     6272.77    121.87 o
  17   2   2        5.78      -24.79     24.79 o
  18   2   2     3859.41     3612.54     76.03 o
  19   2   2       12.11       -5.63     28.67 o
  20   2   2     2404.79     1971.05    128.60 o
   0   4   2   322571.44   293565.03  10874.50 o
   1   4   2    66138.08    70327.84   2359.01 o
   2   4   2    58529.56    56361.20   1902.14 o
   3   4   2     2794.52     2858.59     78.46 o
   4   4   2    67463.55    72251.30   1427.03 o
   5   4   2     2140.29     2580.97     43.74 o
   6   4   2    28095.88    30270.91    510.20 o
   7   4   2     1735.03     2325.67     35.20 o
   8   4   2    35100.70    42114.97    781.79 o
   9   4   2      274.16      279.61      9.03 o
  10   4   2    31496.44    35802.41    679.22 o
  11   4   2       95.15       56.82     10.16 o
  12   4   2    10314.28    11006.82    239.23 o
  13   4   2      371.03      267.45     15.11 o
  14   4   2    10872.75    11089.82    233.01 o
  15   4   2      100.06       48.61     18.63 o
  16   4   2     8267.77     8192.59    156.51 o
  17   4   2        3.03      -22.08     22.08 o
  18   4   2     3775.30     3717.11     95.94 o
  19   4   2      128.25       67.07     29.39 o
   0   6   2    64375.07    58994.84   3141.21 o
   1   6   2      493.90      551.01     25.95 o
   2   6   2    40758.83    36287.77   1291.81 o
   3   6   2     1046.17     1112.16     28.68 o
   4   6   2    54195.41    58221.83   1151.73 o
   5   6   2     1118.43     1325.97     24.99 o
   6   6   2    30216.68    32020.04    521.24 o
   7   6   2     1206.44     1362.39     23.26 o
   8   6   2    26548.95    28879.71    513.87 o
   9   6   2       24.55        3.85      8.20 o
  10   6   2    18933.04    20305.97    376.73 o
  11   6   2      255.57      201.30     12.45 o
  12   6   2    18276.53    19602.28    389.18 o
  13   6   2       18.72      -14.80     14.80 o
  14   6   2     9796.29     9926.04    200.13 o
  15   6   2       51.75       24.34     18.44 o
  16   6   2     5938.94     5876.71    117.89 o
  17   6   2       46.05       39.58     21.84 o
  18   6   2     3704.55     3611.59     91.80 o
  19   6   2       16.37       -5.96     32.16 o
   0   8   2    89592.04    89963.10   4229.59 o
   1   8   2      961.81      804.79     30.26 o
   2   8   2    37979.49    33662.53    987.42 o
   3   8   2      254.16      241.72      9.16 o
   4   8   2    37712.78    35755.93    709.06 o
   5   8   2      891.51     1060.35     22.95 o
   6   8   2    30746.26    30737.28    623.35 o
   7   8   2     1068.35     1143.78     23.58 o
   8   8   2    18536.68    19003.01    334.18 o
   9   8   2       47.02       50.19      9.70 o
  10   8   2    21747.10    22411.59    463.57 o
  11   8   2      147.23      123.81     13.15 o
  12   8   2    13226.59    13620.02    295.29 o
  13   8   2      474.87      417.71     17.55 o
  14   8   2     4811.79     4563.96    103.23 o
  15   8   2       76.01       48.49     19.27 o
  16   8   2     4975.43     4945.84    122.77 o
  17   8   2       12.77      -24.02     24.02 o
  18   8   2     2369.85     2323.51     70.42 o
   0  10   2    41090.64    40969.85   1540.61 o
   1  10   2     1054.22     1158.49     35.22 o
   2  10   2    20459.69    16829.32    398.97 o
   3  10   2       39.93       52.73      5.61 o
   4  10   2    18859.04    16987.63    429.73 o
   5  10   2       19.28       17.93      6.94 o
   6  10   2    25929.21    26100.19    574.98 o
   7  10   2       43.32       55.42      7.73 o
   8  10   2    14499.73    13998.52    312.88 o
   9  10   2      172.46      194.64     11.98 o
  10  10   2    17761.40    17629.12    448.58 o
  11  10   2       61.17       38.49     14.04 o
  12  10   2    12333.82    12724.03    287.42 o
  13  10   2      215.26      211.33     17.93 o
  14  10   2     6096.39     5954.31    150.58 o
  15  10   2      107.58       91.76     21.70 o
  16  10   2     3112.15     2733.57     73.59 o
  17  10   2       35.11        9.96     27.54 o
  18  10   2     2666.72     2715.26     91.04 o
   0  12   2    19222.71    16624.66    484.50 o
   1  12   2        5.41       -5.53      5.53 o
   2  12   2    27235.17    24778.95    498.75 o
   3  12   2       33.93       26.86      6.89 o
   4  12   2    21045.99    19163.55    473.22 o
   5  12   2      296.14      264.99      9.62 o
   6  12   2    21494.99    20140.75    534.93 o
   7  12   2      813.16      840.33     27.18 o
   8  12   2    10324.75    10168.50    240.59 o
   9  12   2       33.55       16.70     12.51 o
  10  12   2     7725.70     7188.93    180.51 o
  11  12   2       36.85       29.99     16.96 o
  12  12   2     6522.24     6155.61    187.14 o
  13  12   2      689.44      673.38     24.70 o
  14  12   2     5345.61     5629.68    156.65 o
  15  12   2       17.18        2.16     24.21 o
  16  12   2     2543.44     2400.49     66.92 o
  17  12   2       25.97      -26.95     37.22 o
   0  14   2    16105.28    14524.00    443.27 o
   1  14   2       99.99       67.48      9.72 o
   2  14   2    15038.43    13324.44    276.75 o
   3  14   2      501.41      460.77     13.42 o
   4  14   2    15994.32    14230.76    383.13 o
   5  14   2      140.62      119.97     12.99 o
   6  14   2    14757.48    14235.06    489.85 o
   7  14   2      111.71       91.65     14.58 o
   8  14   2     5055.40     4361.39    145.38 o
   9  14   2      435.74      413.52     18.26 o
  10  14   2     7463.50     7020.92    238.70 o
  11  14   2       30.50       61.48     18.92 o
  12  14   2     5121.79     4804.28    165.53 o
  13  14   2      192.19      212.61     26.18 o
  14  14   2     3125.05     3136.82     71.93 o
  15  14   2       34.64       15.80     26.69 o
  16  14   2     2195.84     2165.91     79.74 o
   0  16   2     7228.69     6281.30    153.22 o
   1  16   2      100.12      113.80     12.97 o
   2  16   2     9988.95     9301.44    227.33 o
   3  16   2       43.84       18.76     13.58 o
   4  16   2    10659.22     9913.17    290.64 o
   5  16   2       71.38       70.68     15.10 o
   6  16   2     5595.62     4534.86    168.57 o
   7  16   2      189.80      180.47     17.06 o
   8  16   2     6574.90     6394.36    221.67 o
   9  16   2        4.38      -15.15     18.10 o
  10  16   2     4808.37     4483.27    176.11 o
  11  16   2       60.09       39.92     22.43 o
  12  16   2     3227.31     3084.76     90.53 o
  13  16   2       44.21       36.70     26.16 o
  14  16   2     2488.10     2492.14     90.73 o
  15  16   2       15.86       -4.84     36.79 o
   0  18   2     3943.81     3370.55     78.11 o
   1  18   2       39.32       -1.32     15.55 o
   2  18   2     5654.82     5422.16    132.24 o
   3  18   2       29.45        5.69     17.18 o
   4  18   2     7956.38     8116.54    164.82 o
   5  18   2       29.13        3.39     16.54 o
   6  18   2     5286.55     4964.50    144.56 o
   7  18   2      169.94      130.86     19.51 o
   8  18   2     3825.31     3561.98    105.68 o
   9  18   2      146.95      120.44     22.73 o
  10  18   2     2912.08     2659.47     96.64 o
  11  18   2       31.23       24.36     24.94 o
  12  18   2     2121.99     2170.20     78.56 o
  13  18   2        6.35       15.97     33.48 o
   0  20   2     3626.44     3763.83     73.27 o
   1  20   2        4.07      -25.34     25.34 o
   2  20   2     3124.11     3243.08     50.63 o
   3  20   2       14.69       11.41     21.43 o
   4  20   2     3936.67     4034.40     72.03 o
   5  20   2       31.98      -15.01     21.65 o
   6  20   2     2732.75     2583.04     62.93 o
   7  20   2       14.82       -7.44     23.70 o
   8  20   2     2289.84     2300.20     67.38 o
   9  20   2      122.03      102.06     26.45 o
  10  20   2     2119.39     2138.55     74.88 o
  11  20   2       47.49       45.78     32.28 o
   0  22   2     2646.09     2888.43    101.24 o
   1  22   2        9.09      -25.40     25.54 o
   2  22   2     2840.26     3320.98     60.09 o
   3  22   2        3.78      -25.47     25.47 o
   4  22   2     1541.67     1403.19     53.99 o
   5  22   2        8.36      -19.31     26.36 o
   6  22   2     1399.16     1556.13     51.01 o
   7  22   2       26.24       13.26     29.83 o
   8  22   2     1665.36     1917.79    124.95 o
   0  24   2     1759.07     2097.32    136.48 o
   1  24   2        0.50      -22.07     41.24 o
   2  24   2     1284.40     1605.87     78.66 o
   1   1   3    87642.04    82801.94   2332.79 o
   2   1   3      412.12      445.14     11.24 o
   3   1   3    66129.40    63764.36   2117.44 o
   4   1   3      779.37      970.41     22.21 o
   5   1   3    52902.24    58513.02   1054.74 o
   6   1   3     4558.98     5507.09     90.94 o
   7   1   3    63213.63    75401.39   1244.82 o
   8   1   3     2056.13     2275.43     41.56 o
   9   1   3    23473.99    26422.10    478.07 o
  10   1   3      254.63      214.79      9.60 o
  11   1   3    10480.37    11307.26    238.83 o
  12   1   3     1419.19     1550.30     35.05 o
  13   1   3    12717.18    13273.25    242.09 o
  14   1   3      320.75      281.37     17.78 o
  15   1   3     9510.23     9170.79    139.00 o
  16   1   3       33.79        4.71     20.11 o
  17   1   3     5138.78     5086.16     89.22 o
  18   1   3        1.21      -27.82     27.82 o
  19   1   3     2882.47     2704.86     71.02 o
   1   3   3    56520.93    51469.09   1975.52 o
   2   3   3     1023.68     1068.47     29.52 o
   3   3   3    32827.45    29883.80    933.43 o
   4   3   3     2838.87     3026.05     73.23 o
   5   3   3    33053.48    35733.75    746.49 o
   6   3   3     5132.89     6757.94    123.70 o
   7   3   3    45914.80    54438.58   1083.59 o
   8   3   3     1159.29     1400.36     26.89 o
   9   3   3    28271.31    32321.59    622.71 o
  10   3   3       81.04       93.21      9.36 o
  11   3   3    16239.07    17624.11    330.33 o
  12   3   3       17.19        9.76     12.05 o
  13   3   3    15025.26    15925.57    320.41 o
  14   3   3      121.05       68.09     17.35 o
  15   3   3     9787.00     9497.32    208.73 o
  16   3   3       72.68       39.28     22.19 o
  17   3   3     4649.21     4412.80     93.91 o
  18   3   3       11.90        4.39     26.94 o
  19   3   3     3329.99     3153.69     80.26 o
   1   5   3    68527.09    60280.20   2397.54 o
   2   5   3     5247.27     5610.17    196.05 o
   3   5   3    45819.41    44890.11   1398.88 o
   4   5   3      735.88      837.09     23.41 o
   5   5   3    24726.02    25203.59    544.47 o
   6   5   3       22.53       28.39      6.24 o
   7   5   3    36626.34    40632.79    759.91 o
   8   5   3     2207.42     2578.11     44.60 o
   9   5   3    24407.42    27078.05    528.55 o
  10   5   3      144.27      160.91     10.79 o
  11   5   3    17911.90    19551.93    356.12 o
  12   5   3      190.86      152.83     14.06 o
  13   5   3    10361.21    10739.59    220.94 o
  14   5   3      269.02      245.50     18.62 o
  15   5   3     6917.22     6861.45    144.68 o
  16   5   3       41.84       27.09     21.46 o
  17   5   3     3649.54     3404.66     59.82 o
  18   5   3       16.95        8.85     27.21 o
  19   5   3     2003.84     1805.27     64.71 o
   1   7   3    48881.51    48119.83   1851.40 o
   2   7   3    11608.98    13485.45    543.18 o
   3   7   3    25439.09    22857.86    756.60 o
   4   7   3      502.95      495.25     23.90 o
   5   7   3    30870.98    32007.53    772.04 o
   6   7   3      683.61      710.31     19.92 o
   7   7   3    25116.28    26593.63    654.41 o
   8   7   3      789.32      826.32     23.60 o
   9   7   3    18285.22    18847.57    408.18 o
  10   7   3      496.64      497.36     14.04 o
  11   7   3    17263.81    17807.08    374.90 o
  12   7   3      256.46      243.86     15.50 o
  13   7   3    11206.22    11377.08    216.80 o
  14   7   3      114.16       70.01     17.94 o
  15   7   3     5831.28     5798.52    123.96 o
  16   7   3        9.45      -22.44     22.44 o
  17   7   3     3525.28     3279.13     90.88 o
  18   7   3       24.42       -3.17     29.03 o
   1   9   3    41115.58    40043.13   1325.25 o
   2   9   3      489.17      427.77     31.94 o
   3   9   3    33667.00    31298.94   1085.29 o
   4   9   3      186.39      185.21      7.84 o
   5   9   3    25385.66    26043.68    578.49 o
   6   9   3     1095.83     1279.60     32.89 o
   7   9   3    18565.20    18955.10    450.78 o
   8   9   3      122.60      122.33      9.97 o
   9   9   3    15986.59    16299.24    402.83 o
  10   9   3       61.70       52.56     13.05 o
  11   9   3    11208.97    11228.14    262.44 o
  12   9   3       76.49       58.54     15.88 o
  13   9   3     6645.89     6423.45    160.76 o
  14   9   3      257.71      259.58     20.23 o
  15   9   3     4452.35     4285.33    115.51 o
  16   9   3       68.52       20.41     25.59 o
  17   9   3     3023.80     2861.65     87.91 o
  18   9   3       39.39        3.26     33.17 o
   1  11   3    27843.59    26989.53    794.77 o
   2  11   3       40.46       39.97      6.15 o
   3  11   3    20834.47    18485.26    558.06 o
   4  11   3      919.21      994.08     27.01 o
   5  11   3    24917.87    24025.18    506.89 o
   6  11   3       64.61       32.24      9.33 o
   7  11   3    16246.59    16235.96    367.71 o
   8  11   3     2339.30     2677.90     77.30 o
   9  11   3     7627.27     6940.96    211.73 o
  10  11   3      329.03      310.33     17.01 o
  11  11   3     9837.95     9482.95    329.71 o
  12  11   3       42.55       27.62     17.90 o
  13  11   3     6622.69     6579.11    239.58 o
  14  11   3      278.94      225.76     23.57 o
  15  11   3     2570.10     2432.23     71.93 o
  16  11   3       57.32       53.31     28.42 o
  17  11   3     2462.46     2161.87    113.93 o
   1  13   3    11824.46    10705.18    278.39 o
   2  13   3      627.76      634.01     34.31 o
   3  13   3    12816.92    10931.47    307.12 o
   4  13   3      223.87      192.69     12.54 o
   5  13   3    15826.43    14943.60    389.67 o
   6  13   3      221.24      215.00     13.26 o
   7  13   3     8723.96     7716.82    226.25 o
   8  13   3      106.04       96.21     15.77 o
   9  13   3     8531.72     7943.32    300.76 o
  10  13   3        7.23        7.34     17.48 o
  11  13   3     7212.55     6909.52    266.04 o
  12  13   3       88.08       65.27     20.45 o
  13  13   3     5040.97     4963.62    161.44 o
  14  13   3      100.33       96.00     25.06 o
  15  13   3     3340.78     3283.53    136.63 o
  16  13   3       67.80       62.99     36.70 o
   1  15   3     8521.47     7654.92    176.51 o
   2  15   3       22.48        3.71     12.29 o
   3  15   3    11585.79    10701.40    310.71 o
   4  15   3      279.31      278.53     16.68 o
   5  15   3    10410.94     9719.18    340.77 o
   6  15   3       83.64       61.95     15.63 o
   7  15   3     8330.83     7753.31    235.82 o
   8  15   3      223.42      193.77     18.52 o
   9  15   3     4684.39     4354.20    167.60 o
  10  15   3      107.77       97.44     19.44 o
  11  15   3     4861.06     4630.34    168.66 o
  12  15   3      122.10      108.90     23.44 o
  13  15   3     3595.94     3830.61    118.43 o
  14  15   3       74.94       47.10     28.79 o
  15  15   3     1293.70      988.54     59.68 o
   1  17   3     6620.21     5971.67     94.66 o
   2  17   3        8.34      -16.65     16.65 o
   3  17   3     6923.59     6648.86    135.10 o
   4  17   3      262.76      234.57     19.71 o
   5  17   3     7808.53     7878.00    203.93 o
   6  17   3       52.47       27.57     16.49 o
   7  17   3     4015.49     3774.91    121.04 o
   8  17   3      113.10      114.76     19.82 o
   9  17   3     3973.30     3799.41    137.31 o
  10  17   3       88.67       78.22     21.26 o
  11  17   3     2870.51     2776.21     82.33 o
  12  17   3       48.83        0.40     26.18 o
  13  17   3     1750.80     1418.99    117.87 o
   1  19   3     3835.71     3650.33     47.17 o
   2  19   3       62.50       21.58     23.19 o
   3  19   3     5861.25     6204.27     82.63 o
   4  19   3       51.42       23.92     20.20 o
   5  19   3     3431.72     3329.99     79.74 o
   6  19   3       60.87       45.37     19.61 o
   7  19   3     3056.88     3004.85     83.34 o
   8  19   3      133.19      107.12     23.58 o
   9  19   3     2194.64     2287.80     91.40 o
  10  19   3       55.60       53.40     25.64 o
  11  19   3     1607.03     1354.49     84.05 o
   1  21   3     3074.13     3518.74     63.54 o
   2  21   3      125.15      119.83     26.76 o
   3  21   3     2573.73     2763.26     56.64 o
   4  21   3        2.73      -25.23     25.23 o
   5  21   3     2200.86     2279.62     53.96 o
   6  21   3        5.10      -26.07     27.34 o
   7  21   3     1553.81     1409.60     72.14 o
   8  21   3        7.80        4.92     29.15 o
   9  21   3     1675.33     1876.96    142.85 o
   1  23   3     1256.78     1397.56     68.06 o
   2  23   3        3.11      -30.02     33.46 o
   3  23   3     1384.95     1504.06    142.45 o
   4  23   3       18.94      -15.95     36.28 o
   5  23   3      943.48      712.74     63.35 o
   0   0   4    67942.48    54556.49   3252.24 o
   2   0   4    35999.79    31341.85   1246.20 o
   4   0   4    45609.82    44749.77   2027.91 o
   6   0   4    33130.53    37294.95   1129.54 o
   8   0   4    39975.25    46823.07   1245.59 o
  10   0   4    23872.11    27502.99    809.27 o
  12   0   4    15121.08    15609.71    354.00 o
  14   0   4     5476.13     5012.25    101.61 o
  16   0   4     7596.50     7618.16    224.31 o
  18   0   4     3626.96     3804.98     90.49 o
   0   2   4    55886.53    47367.19   1939.76 o
   1   2   4     1092.03     1030.46     30.77 o
   2   2   4    45612.26    41535.67   1322.59 o
   3   2   4      105.43      110.48      3.94 o
   4   2   4    51389.22    52271.78   1541.97 o
   5   2   4      669.56      864.84     20.46 o
   6   2   4    29012.11    31673.57    722.82 o
   7   2   4      186.78      223.53      7.45 o
   8   2   4    29523.08    34588.48    654.74 o
   9   2   4      430.66      438.76     12.02 o
  10   2   4    17475.08    18415.42    369.31 o
  11   2   4      310.10      300.25     13.32 o
  12   2   4    10734.40    11092.40    180.85 o
  13   2   4      207.95      247.64     17.10 o
  14   2   4     8695.40     8568.94    151.83 o
  15   2   4       96.17       67.11     20.23 o
  16   2   4     5989.44     5686.16     85.84 o
  17   2   4       49.43       13.29     26.07 o
  18   2   4     3662.84     3648.38    102.39 o
  19   2   4        6.75       -1.48     34.94 o
   0   4   4    32267.43    30078.54   1845.40 o
   1   4   4     2932.15     2946.90    126.07 o
   2   4   4    63533.25    58424.30   1936.10 o
   3   4   4      772.33      824.42     26.39 o
   4   4   4    30179.92    28705.80    674.96 o
   5   4   4      675.57      678.65     20.06 o
   6   4   4    26529.38    27175.06    647.10 o
   7   4   4      664.78      714.76     21.31 o
   8   4   4    30028.20    33838.68    731.76 o
   9   4   4      255.43      253.26     10.23 o
  10   4   4    17010.75    18313.17    334.48 o
  11   4   4      161.76      144.21     12.83 o
  12   4   4    13701.74    14078.47    255.07 o
  13   4   4     1122.09     1228.13     38.93 o
  14   4   4     9307.76     9247.40    155.73 o
  15   4   4        2.47      -19.87     19.87 o
  16   4   4     5777.74     5740.84    112.65 o
  17   4   4        4.57      -26.28     26.28 o
  18   4   4     2846.37     2580.40     66.65 o
  19   4   4        0.21      -18.27     41.84 o
   0   6   4    55483.26    59820.71   4371.94 o
   1   6   4     1229.94     1482.31     90.23 o
   2   6   4    46420.89    43111.90   1743.62 o
   3   6   4      644.26      806.68     29.46 o
   4   6   4    31350.96    30040.74    805.10 o
   5   6   4       73.13       87.93      7.15 o
   6   6   4    24376.94    25381.27    588.10 o
   7   6   4      579.82      607.83     25.37 o
   8   6   4    16303.28    17040.37    414.26 o
   9   6   4      567.42      499.19     18.20 o
  10   6   4    20954.10    21544.45    463.93 o
  11   6   4      183.39      171.05     14.02 o
  12   6   4     7905.33     7710.55    170.45 o
  13   6   4       74.19       50.61     17.28 o
  14   6   4     7179.37     7162.34    172.66 o
  15   6   4        3.65      -21.43     21.43 o
  16   6   4     4290.92     3926.78     97.88 o
  17   6   4       13.86      -11.97     26.65 o
  18   6   4     2609.85     2402.55     74.83 o
   0   8   4    22906.26    24583.50   1919.40 o
   1   8   4     9787.71    10959.46    495.63 o
   2   8   4    41531.61    40870.08   1638.59 o
   3   8   4      114.34       81.72      7.30 o
   4   8   4    25587.34    25931.60    770.55 o
   5   8   4     1281.09     1548.16     38.01 o
   6   8   4    21508.63    22269.19    513.15 o
   7   8   4       46.91       54.10      9.61 o
   8   8   4    25031.21    26254.97    674.96 o
   9   8   4      208.50      221.51     12.45 o
  10   8   4     9599.11     9364.15    252.17 o
  11   8   4       51.10       27.14     14.46 o
  12   8   4     8566.05     8385.95    263.28 o
  13   8   4       69.29       32.23     18.47 o
  14   8   4     6202.39     6139.57    169.24 o
  15   8   4       53.01       30.95     23.72 o
  16   8   4     3654.07     3505.16     94.58 o
  17   8   4        5.50      -27.62     27.62 o
  18   8   4     2895.68     2709.54    109.06 o
   0  10   4    17646.27    17851.43   1212.89 o
   1  10   4       99.28      116.31     18.03 o
   2  10   4    16260.45    14270.30    471.56 o
   3  10   4      344.76      354.84     17.92 o
   4  10   4    32059.34    32857.27    988.35 o
   5  10   4       91.52       84.50     10.30 o
   6  10   4    18837.83    18850.04    487.25 o
   7  10   4      793.26      925.29     44.38 o
   8  10   4    10673.27    10686.48    296.71 o
   9  10   4      636.68      584.92     28.66 o
  10  10   4    10154.80     9681.25    355.17 o
  11  10   4      241.08      257.68     18.47 o
  12  10   4     5593.02     5328.76    191.84 o
  13  10   4      110.07       73.57     20.91 o
  14  10   4     4320.07     4126.57    139.60 o
  15  10   4       11.06      -24.96     24.96 o
  16  10   4     3465.90     3431.38    156.82 o
  17  10   4       27.79       32.71     34.41 o
   0  12   4    12902.92    12546.83    672.98 o
   1  12   4      725.48      739.72     54.58 o
   2  12   4    17445.46    16214.90    561.09 o
   3  12   4      307.73      318.43     18.99 o
   4  12   4    15577.20    14195.78    482.71 o
   5  12   4      552.01      535.45     20.36 o
   6  12   4     9162.11     8257.20    211.05 o
   7  12   4      249.35      240.21     14.58 o
   8  12   4    10997.66    10792.04    311.40 o
   9  12   4      190.26      186.61     17.95 o
  10  12   4     7071.21     6879.29    251.66 o
  11  12   4       28.11       23.60     18.40 o
  12  12   4     8097.99     8448.92    301.42 o
  13  12   4      157.47      119.65     24.70 o
  14  12   4     2583.93     2454.29    121.08 o
  15  12   4      189.02      193.23     29.34 o
  16  12   4     2194.67     2125.39    122.04 o
   0  14   4    13551.86    12838.25    554.70 o
   1  14   4      137.86       88.53     14.48 o
   2  14   4    11535.83    11096.88    324.17 o
   3  14   4      136.70      130.52     16.29 o
   4  14   4    12484.89    12255.05    366.78 o
   5  14   4      464.72      495.37     30.28 o
   6  14   4     6881.01     6216.27    160.34 o
   7  14   4      266.53      273.21     18.61 o
   8  14   4     5494.36     4937.23    147.96 o
   9  14   4       93.77       71.69     18.54 o
  10  14   4     5456.69     5166.02    182.18 o
  11  14   4      158.63      162.76     23.35 o
  12  14   4     4481.00     4728.78    167.45 o
  13  14   4       19.77       -4.04     25.10 o
  14  14   4     2552.22     2448.12    110.34 o
  15  14   4        6.37      -29.89     29.89 o
   0  16   4     6443.06     6083.03    175.96 o
   1  16   4       20.71       -4.67     16.36 o
   2  16   4     8027.01     7629.53    135.23 o
   3  16   4       51.20       21.80     19.29 o
   4  16   4     6882.50     6601.44    191.18 o
   5  16   4       18.17        5.75     18.07 o
   6  16   4     6783.77     6639.55    216.26 o
   7  16   4      138.20       99.96     19.15 o
   8  16   4     3812.11     3575.25     90.39 o
   9  16   4       97.16       61.29     19.64 o
  10  16   4     3122.06     3087.91     91.94 o
  11  16   4       41.22       24.15     23.36 o
  12  16   4     3495.39     3634.78    121.70 o
  13  16   4       95.28       82.08     26.48 o
  14  16   4     1647.42     1799.89     96.08 o
   0  18   4     4040.81     3884.84    107.58 o
   1  18   4       20.93      -20.35     20.35 o
   2  18   4     5512.08     5726.84     86.98 o
   3  18   4       41.26       12.29     20.82 o
   4  18   4     3931.59     3815.80     75.46 o
   5  18   4       61.09       34.08     20.06 o
   6  18   4     3635.29     3738.84     98.98 o
   7  18   4        2.92      -16.35     20.66 o
   8  18   4     2868.88     2832.01     73.92 o
   9  18   4       32.48       38.57     23.14 o
  10  18   4     2494.59     2604.48     80.76 o
  11  18   4       35.55       25.88     27.28 o
  12  18   4     1693.15     1599.06    131.01 o
   0  20   4     2057.45     2006.26     72.33 o
   1  20   4      103.62      117.60     25.21 o
   2  20   4     3055.69     3314.20     58.07 o
   3  20   4       17.17      -20.92     23.49 o
   4  20   4     2445.81     2510.40     51.06 o
   5  20   4       20.56       -7.14     24.06 o
   6  20   4     2316.27     2402.98     59.23 o
   7  20   4       27.67      -25.85     25.85 o
   8  20   4     2075.29     2148.86     60.86 o
   9  20   4        7.83       -5.63     30.58 o
   0  22   4     1482.99     1700.43     77.72 o
   1  22   4        8.02       -0.44     31.91 o
   2  22   4     1868.40     2137.79     55.32 o
   3  22   4       61.45       61.51     30.12 o
   4  22   4     1722.42     2028.74     65.52 o
   5  22   4        3.05      -32.50     32.50 o
   6  22   4     1241.76     1205.66     93.63 o
   1   1   5    39811.62    33284.57    889.33 o
   2   1   5      935.59     1020.80     34.07 o
   3   1   5    31506.28    28633.13    930.83 o
   4   1   5      238.48      243.37      9.62 o
   5   1   5    17355.73    15941.47    512.35 o
   6   1   5      587.30      680.35     25.89 o
   7   1   5    28433.86    31244.48    749.63 o
   8   1   5      170.10      162.56      8.57 o
   9   1   5    23491.34    25483.58    531.36 o
  10   1   5      189.68      219.52     13.30 o
  11   1   5    13863.52    14450.92    249.03 o
  12   1   5       69.15       29.91     15.56 o
  13   1   5     9507.28     9049.07    153.28 o
  14   1   5      123.03       99.18     20.03 o
  15   1   5     5327.26     5167.01     85.51 o
  16   1   5       22.34        3.54     24.09 o
  17   1   5     3975.35     3937.39     72.77 o
  18   1   5        5.05       -5.96     30.84 o
   1   3   5    58139.93    51948.71   1678.03 o
   2   3   5     3248.11     3529.14    118.38 o
   3   3   5    30061.52    25081.26    773.57 o
   4   3   5      135.06      136.26      5.91 o
   5   3   5    28485.12    27644.61    634.12 o
   6   3   5      135.75      132.15      7.44 o
   7   3   5    25109.57    28163.05    700.68 o
   8   3   5      132.28      135.54      9.47 o
   9   3   5    16296.62    16952.86    359.76 o
  10   3   5      727.10      668.00     31.85 o
  11   3   5    11306.89    11605.80    206.00 o
  12   3   5      110.54       96.41     16.18 o
  13   3   5     8223.23     7948.03    126.94 o
  14   3   5       53.11       32.06     18.50 o
  15   3   5     5050.86     5045.46     89.59 o
  16   3   5       22.20        1.42     24.02 o
  17   3   5     3207.56     3048.86     70.85 o
  18   3   5       68.27       38.64     32.20 o
   1   5   5    38160.18    34286.27   1582.66 o
   2   5   5       12.55       25.48      9.60 o
   3   5   5    29556.89    25426.71    919.64 o
   4   5   5      364.31      313.77     10.29 o
   5   5   5    17410.70    17316.22    367.32 o
   6   5   5       66.30       72.69      8.28 o
   7   5   5    27644.61    29204.80    680.17 o
   8   5   5     1083.46     1195.08     31.38 o
   9   5   5    14105.91    14482.81    344.92 o
  10   5   5      137.66      102.98     13.06 o
  11   5   5     7225.15     6955.14    160.86 o
  12   5   5      585.78      529.13     18.97 o
  13   5   5    11143.69    11229.08    196.02 o
  14   5   5      225.95      193.27     21.75 o
  15   5   5     5353.99     5252.25    100.26 o
  16   5   5       44.81       29.54     27.43 o
  17   5   5     3309.80     2959.97     65.47 o
  18   5   5        8.78      -19.44     35.82 o
   1   7   5    26418.71    26137.57   1447.41 o
   2   7   5       91.81       73.20      9.65 o
   3   7   5    22261.91    19643.97    761.82 o
   4   7   5      216.81      243.88      8.89 o
   5   7   5    24910.99    25680.86    651.20 o
   6   7   5      997.81     1273.55     28.14 o
   7   7   5    23259.44    24566.99    577.93 o
   8   7   5     1656.57     1942.98     44.54 o
   9   7   5    12589.84    12837.54    334.74 o
  10   7   5      537.22      583.68     23.41 o
  11   7   5     6779.54     6512.56    228.00 o
  12   7   5      100.94       83.63     17.46 o
  13   7   5     7141.71     7034.89    245.91 o
  14   7   5       40.94        3.06     24.45 o
  15   7   5     3864.75     3694.13     93.82 o
  16   7   5       25.02        8.30     27.17 o
  17   7   5     2627.63     2334.93     93.70 o
   1   9   5    14362.39    13771.90    737.38 o
   2   9   5     1499.26     1634.91    101.69 o
   3   9   5    21109.91    19567.49    826.74 o
   4   9   5      311.63      322.07     13.49 o
   5   9   5    19740.16    20833.22    707.56 o
   6   9   5      348.42      405.10     14.25 o
   7   9   5    17957.94    17747.12    458.42 o
   8   9   5      265.74      277.99     13.46 o
   9   9   5     9275.77     9383.78    275.30 o
  10   9   5        4.76      -15.58     15.58 o
  11   9   5     6153.31     5804.27    241.08 o
  12   9   5       11.52      -20.65     20.65 o
  13   9   5     6092.34     6017.60    220.37 o
  14   9   5       45.42       22.06     25.68 o
  15   9   5     3212.10     3209.83    148.91 o
  16   9   5       33.30        4.32     28.52 o
  17   9   5     2322.40     2002.58     82.07 o
   1  11   5     9229.41     8402.50    370.21 o
   2  11   5      358.33      330.14     21.72 o
   3  11   5    18695.80    17733.97    760.50 o
   4  11   5      655.80      581.77     40.97 o
   5  11   5    10515.41     9853.14    327.50 o
   6  11   5      143.80      148.30     16.77 o
   7  11   5    11223.99    11295.22    313.64 o
   8  11   5      872.07      986.00     50.61 o
   9  11   5     8475.47     8340.53    259.66 o
  10  11   5       56.21       48.77     17.65 o
  11  11   5     6058.02     5942.36    223.51 o
  12  11   5       99.44       72.26     22.90 o
  13  11   5     5514.54     5475.71    224.05 o
  14  11   5       77.76       54.25     25.81 o
  15  11   5     2470.30     2380.59    126.82 o
  16  11   5        6.49      -19.84     34.48 o
   1  13   5    15206.15    15573.61    595.87 o
   2  13   5      211.32      174.42     17.45 o
   3  13   5    13698.82    13328.58    467.63 o
   4  13   5      371.52      357.60     18.83 o
   5  13   5     9649.17     9792.89    342.92 o
   6  13   5       61.09       85.52     17.97 o
   7  13   5     5408.96     5007.28    161.74 o
   8  13   5       97.02       59.38     18.85 o
   9  13   5     5295.84     5340.16    147.97 o
  10  13   5       69.51       75.59     19.86 o
  11  13   5     4447.45     4379.79    137.58 o
  12  13   5       32.21       11.10     25.35 o
  13  13   5     3125.82     3166.48    138.82 o
  14  13   5        7.60      -27.21     27.21 o
  15  13   5     1407.44     1315.93    140.77 o
   1  15   5     7079.12     7225.16    227.48 o
   2  15   5       81.51       46.59     16.45 o
   3  15   5     8911.90     8465.69    250.14 o
   4  15   5      118.91       63.99     20.72 o
   5  15   5     4026.53     3927.10    148.51 o
   6  15   5       69.97       64.85     21.05 o
   7  15   5     4952.04     4952.33    152.21 o
   8  15   5      166.25      154.84     22.30 o
   9  15   5     3767.44     3694.26     96.25 o
  10  15   5       15.86        5.61     21.62 o
  11  15   5     3444.19     3593.25    117.27 o
  12  15   5       97.52      103.53     27.04 o
  13  15   5     3126.82     3263.30    150.51 o
  14  15   5       67.97       39.20     76.69 o
   1  17   5     4892.98     5231.12     96.12 o
   2  17   5      131.20       68.16     20.52 o
   3  17   5     4565.40     4247.38     78.63 o
   4  17   5       23.26      -18.98     20.03 o
   5  17   5     4201.34     4280.27    107.14 o
   6  17   5       22.20        8.48     24.03 o
   7  17   5     3298.80     3295.97     78.63 o
   8  17   5        3.49      -18.89     23.74 o
   9  17   5     2668.45     2844.20     90.48 o
  10  17   5       60.05       62.42     24.06 o
  11  17   5     1910.29     1918.72     92.67 o
  12  17   5       64.72       90.84     34.39 o
   1  19   5     2490.35     2683.58     54.48 o
   2  19   5        6.46      -26.59     26.59 o
   3  19   5     2909.41     2916.13     48.88 o
   4  19   5       54.61       29.53     23.95 o
   5  19   5     2328.48     2401.62     72.27 o
   6  19   5       10.99      -20.99     26.14 o
   7  19   5     2876.54     3170.18     92.95 o
   8  19   5        4.45      -12.34     28.09 o
   9  19   5     1688.95     1681.79     55.95 o
  10  19   5       21.57      -12.23     33.95 o
   1  21   5     1773.71     1977.96     56.05 o
   2  21   5        9.97      -15.97     26.14 o
   3  21   5     1837.68     1922.59     53.64 o
   4  21   5        1.77      -28.24     28.24 o
   5  21   5     1704.96     2047.26     57.08 o
   6  21   5        8.61      -27.52     30.82 o
   0   0   6    28515.07    23375.75   1067.78 o
   2   0   6    43996.34    39285.36   2101.85 o
   4   0   6    20352.56    18458.88    924.69 o
   6   0   6    23256.80    23250.80   1032.68 o
   8   0   6    15210.41    14285.77    518.00 o
  10   0   6    10961.41    11129.12    356.29 o
  12   0   6     9662.32     9540.13    272.56 o
  14   0   6     5747.18     5671.37    169.27 o
  16   0   6     3560.61     3631.93    176.50 o
  18   0   6     2183.49     1565.82    182.41 o
   0   2   6    32315.38    28246.58    980.62 o
   1   2   6      257.93      229.34      9.94 o
   2   2   6    37328.16    34684.28   1225.45 o
   3   2   6       69.55       79.47      6.14 o
   4   2   6    19431.07    18571.88    665.67 o
   5   2   6      652.36      816.55     28.14 o
   6   2   6    16414.47    16001.96    482.25 o
   7   2   6       16.58       21.56      9.28 o
   8   2   6    17717.65    17358.98    386.38 o
   9   2   6      234.08      211.46     13.77 o
  10   2   6    12307.66    12328.44    274.03 o
  11   2   6       13.40      -10.56     15.24 o
  12   2   6     7298.05     6968.07    137.49 o
  13   2   6       43.29       31.23     18.91 o
  14   2   6     5244.96     4759.01    113.09 o
  15   2   6        5.57      -24.65     24.65 o
  16   2   6     3991.16     3934.75     81.45 o
  17   2   6       32.05       -0.57     31.56 o
   0   4   6    21703.99    19383.46    850.61 o
   1   4   6      333.32      338.88     18.56 o
   2   4   6    20689.59    16786.94    601.76 o
   3   4   6      178.75      172.37      7.36 o
   4   4   6    13870.63    11509.37    323.84 o
   5   4   6      100.92       75.17      7.60 o
   6   4   6    23625.59    24211.75    592.19 o
   7   4   6      394.36      392.48     11.71 o
   8   4   6    21581.67    22490.25    515.68 o
   9   4   6      172.83      201.87     14.27 o
  10   4   6     9134.33     8968.06    218.47 o
  11   4   6       54.64       30.26     16.59 o
  12   4   6     9763.01     9486.68    242.37 o
  13   4   6      172.95      137.28     21.15 o
  14   4   6     4192.94     3931.90     85.10 o
  15   4   6      141.43      167.49     25.87 o
  16   4   6     3257.38     3213.43     92.03 o
  17   4   6       23.10      -14.09     31.30 o
   0   6   6    21660.24    21121.42   1441.45 o
   1   6   6      153.10      143.48     13.34 o
   2   6   6    18845.35    15816.03    726.32 o
   3   6   6      598.90      569.99     36.06 o
   4   6   6    22717.91    21685.99    716.68 o
   5   6   6       58.39       53.32     10.14 o
   6   6   6    17659.66    17767.00    408.06 o
   7   6   6      369.78      425.47     16.23 o
   8   6   6    17886.09    19080.84    452.24 o
   9   6   6      648.53      614.13     23.94 o
  10   6   6     5000.40     4367.00    111.52 o
  11   6   6      155.50      147.82     17.63 o
  12   6   6     5728.77     5561.94    168.53 o
  13   6   6      140.92      136.85     22.03 o
  14   6   6     5179.41     5071.85    169.74 o
  15   6   6       11.39      -13.51     26.56 o
  16   6   6     2902.63     2732.10     94.94 o
  17   6   6       23.62       17.44     32.83 o
   0   8   6    13996.88    14683.13   1098.27 o
   1   8   6      194.10      140.88     17.01 o
   2   8   6    19342.27    18414.78    821.77 o
   3   8   6      111.53      111.94     10.96 o
   4   8   6    13358.17    12468.69    470.32 o
   5   8   6      467.56      453.27     21.74 o
   6   8   6    12444.57    12966.38    364.37 o
   7   8   6       64.67       58.73     15.00 o
   8   8   6    12661.06    13222.21    328.67 o
   9   8   6       29.30       22.46     15.68 o
  10   8   6     6090.82     5970.98    211.37 o
  11   8   6       21.45       18.73     18.79 o
  12   8   6     8871.32     9415.52    325.83 o
  13   8   6      398.89      360.02     28.20 o
  14   8   6     3789.64     3697.80    150.92 o
  15   8   6       28.90       29.62     27.90 o
  16   8   6     2673.18     2610.79    106.30 o
   0  10   6    16330.64    16621.55   1331.93 o
   1  10   6      103.05       35.03     19.50 o
   2  10   6    20005.17    19968.75    993.67 o
   3  10   6      462.49      395.88     25.75 o
   4  10   6    15492.08    15154.30    562.24 o
   5  10   6      445.87      466.09     19.63 o
   6  10   6     6943.65     6314.16    172.41 o
   7  10   6      377.84      393.14     20.27 o
   8  10   6     7233.74     7114.43    180.27 o
   9  10   6       26.73       42.04     17.81 o
  10  10   6     6308.63     6399.95    224.65 o
  11  10   6       47.79       31.84     21.99 o
  12  10   6     3756.62     3853.96    123.12 o
  13  10   6       50.03       16.95     26.12 o
  14  10   6     3063.62     3005.83    148.06 o
  15  10   6       85.72       62.02     29.62 o
   0  12   6     1737.03     1274.71    107.05 o
   1  12   6     1268.65     1416.92     79.14 o
   2  12   6    14285.99    13803.40    452.68 o
   3  12   6      317.40      245.16     19.10 o
   4  12   6     9709.23     9489.63    309.68 o
   5  12   6       33.07       23.93     17.97 o
   6  12   6     6468.40     6682.39    187.63 o
   7  12   6       33.04       88.38     19.71 o
   8  12   6     6784.87     6668.64    175.20 o
   9  12   6      109.66       86.48     21.46 o
  10  12   6     4291.55     4390.24    138.94 o
  11  12   6        4.12      -14.12     23.16 o
  12  12   6     4373.76     4486.86    130.12 o
  13  12   6       13.70       -0.45     27.67 o
  14  12   6     2286.75     2341.41    100.25 o
  15  12   6       37.50       11.93     78.39 o
   0  14   6     4821.94     4805.57    326.17 o
   1  14   6        8.39      -17.98     17.98 o
   2  14   6     6806.06     6575.20    200.48 o
   3  14   6      204.07      151.36     22.15 o
   4  14   6     7190.23     6830.09    175.74 o
   5  14   6       16.12        9.82     22.02 o
   6  14   6     4935.69     4850.64    128.41 o
   7  14   6       20.21       10.71     21.74 o
   8  14   6     4180.13     4174.46    145.95 o
   9  14   6       23.67        5.11     24.99 o
  10  14   6     3982.89     4221.38    145.52 o
  11  14   6       70.77       56.14     25.41 o
  12  14   6     2163.93     2144.22     75.13 o
  13  14   6       17.32       13.85     29.90 o
   0  16   6     3293.99     3610.26    142.66 o
   1  16   6       56.24       23.79     20.30 o
   2  16   6     5746.72     5731.69    152.77 o
   3  16   6       43.62        7.36     24.65 o
   4  16   6     4032.65     3929.11    104.54 o
   5  16   6       41.32       10.36     25.33 o
   6  16   6     2836.59     2903.38     89.00 o
   7  16   6       33.87        2.64     26.55 o
   8  16   6     4057.05     4298.88    103.55 o
   9  16   6       68.95       57.24     26.96 o
  10  16   6     2024.00     2175.00    122.38 o
  11  16   6       67.30       94.14     32.20 o
  12  16   6     2258.88     2574.08    120.86 o
   0  18   6     3858.17     4214.91    131.11 o
   1  18   6        3.92      -22.40     22.40 o
   2  18   6     2851.99     2925.09     54.74 o
   3  18   6       23.85        9.31     26.99 o
   4  18   6     3254.40     3663.08     93.38 o
   5  18   6       39.22       27.24     28.72 o
   6  18   6     2249.23     2432.10     71.65 o
   7  18   6       27.93       20.37     28.64 o
   8  18   6     1759.27     1780.72     60.47 o
   9  18   6       12.61        0.65     32.95 o
  10  18   6     1091.84      738.89     95.45 o
   0  20   6     2016.19     2426.21     78.38 o
   1  20   6       12.84      -26.62     26.62 o
   2  20   6     2097.45     2222.48     65.13 o
   3  20   6        7.06      -22.86     29.33 o
   4  20   6     1905.99     2183.76     65.51 o
   5  20   6       17.16       13.20     33.10 o
   6  20   6     1480.46     1802.47     70.36 o
   7  20   6       13.29      -17.89     86.91 o
   1   1   7    22374.22    19468.68    581.83 o
   2   1   7      264.65      204.84     10.52 o
   3   1   7    22002.77    18350.06    849.71 o
   4   1   7       87.95       90.32      8.71 o
   5   1   7    15259.38    13648.50    423.23 o
   6   1   7       55.04       45.73     10.67 o
   7   1   7    12495.38    10921.59    247.85 o
   8   1   7       52.71       34.34     13.91 o
   9   1   7    10401.62    10141.63    258.73 o
  10   1   7       82.08       55.15     17.41 o
  11   1   7     6715.38     6652.91    178.22 o
  12   1   7       49.01       34.29     20.07 o
  13   1   7     5370.19     4946.57    141.77 o
  14   1   7       18.45        9.70     26.25 o
  15   1   7     3267.10     3154.01     93.45 o
  16   1   7       10.84      -22.43     32.71 o
  17   1   7     2948.48     2822.26    181.74 o
   1   3   7    16316.32    14200.45    451.25 o
   2   3   7      150.56      141.48      8.55 o
   3   3   7    16863.60    13812.79    542.39 o
   4   3   7      187.60      167.72      9.99 o
   5   3   7    14276.77    13065.62    425.67 o
   6   3   7       56.41       59.38     12.30 o
   7   3   7    14579.96    14133.47    404.58 o
   8   3   7      840.03      843.37     54.60 o
   9   3   7    13167.21    13297.16    330.18 o
  10   3   7      638.42      662.50     26.29 o
  11   3   7     5394.93     5022.12    121.05 o
  12   3   7       13.82       -7.84     19.32 o
  13   3   7     4799.03     4466.60    102.47 o
  14   3   7        2.19      -11.98     26.28 o
  15   3   7     3427.25     3413.67    125.63 o
  16   3   7       37.70       18.21     34.72 o
   1   5   7    16536.10    14498.68    537.46 o
   2   5   7      465.84      424.25     26.57 o
   3   5   7    16627.04    13977.37    495.43 o
   4   5   7      421.13      422.74     17.59 o
   5   5   7    12853.58    12082.32    364.00 o
   6   5   7      378.00      401.21     15.60 o
   7   5   7    16576.92    16952.67    520.27 o
   8   5   7      248.96      299.25     16.98 o
   9   5   7     8661.56     8476.05    206.36 o
  10   5   7       26.64       12.06     17.91 o
  11   5   7     4941.33     4434.55    122.83 o
  12   5   7      102.82       88.87     21.62 o
  13   5   7     4641.12     4422.36    132.24 o
  14   5   7       37.29       17.75     28.64 o
  15   5   7     2269.16     2421.82     75.62 o
  16   5   7       13.29       -3.62     33.98 o
   1   7   7    15791.66    15570.09    693.48 o
   2   7   7      125.42       95.01     10.86 o
   3   7   7    13319.89    11593.65    404.79 o
   4   7   7      527.64      487.82     27.85 o
   5   7   7    10558.98    10065.42    246.72 o
   6   7   7      153.43      147.96     15.88 o
   7   7   7     8812.58     9422.01    339.96 o
   8   7   7      247.32      261.35     17.72 o
   9   7   7     8731.51     9025.12    248.20 o
  10   7   7       73.69       41.74     19.44 o
  11   7   7     5080.98     5088.85    176.45 o
  12   7   7       45.48       12.19     24.12 o
  13   7   7     4218.88     4295.33    155.98 o
  14   7   7       57.44       49.04     27.42 o
  15   7   7     3076.81     3240.40     94.72 o
  16   7   7       20.95       22.61     40.71 o
   1   9   7    12771.75    13167.72    698.07 o
   3   9   7    16000.76    15633.31    672.84 o
   4   9   7      182.46      177.29     16.46 o
   5   9   7     5099.07     4752.04    163.20 o
   6   9   7      359.75      398.32     20.04 o
   7   9   7     6314.48     5810.78    189.95 o
   8   9   7      147.74      150.48     20.45 o
   9   9   7     6189.60     6396.84    194.52 o
  10   9   7       49.86       39.96     22.51 o
  11   9   7     4665.56     4736.21    128.83 o
  12   9   7      297.64      292.71     28.15 o
  13   9   7     4602.55     4883.72    155.31 o
  14   9   7       18.60      -11.40     29.90 o
  15   9   7     1421.72     1082.39     79.15 o
   1  11   7     8177.51     7819.72    292.46 o
   2  11   7      162.69      115.36     18.63 o
   3  11   7     9402.54     8441.52    277.49 o
   4  11   7      244.04      236.40     19.95 o
   5  11   7     7207.69     7185.56    179.33 o
   6  11   7       45.31       47.88     20.48 o
   7  11   7     4323.18     4088.97    130.97 o
   8  11   7       23.16       53.42     22.07 o
   9  11   7     5206.68     5381.95    190.80 o
  10  11   7        2.97       -0.46     24.88 o
  11  11   7     4297.98     4743.54    151.58 o
  12  11   7       71.89       52.37     26.42 o
  13  11   7     2238.13     2255.46     78.51 o
  14  11   7        2.80      -19.21     29.50 o
   1  13   7     3510.82     3249.65    108.68 o
   2  13   7       75.71       47.92     21.61 o
   3  13   7     8826.28     8474.93    326.80 o
   4  13   7        6.29      -20.97     20.97 o
   5  13   7     5176.00     5438.17    157.66 o
   6  13   7       12.66      -12.64     23.46 o
   7  13   7     4717.94     4564.28    137.94 o
   8  13   7        7.35        9.36     26.00 o
   9  13   7     3356.04     3566.77    119.99 o
  10  13   7       33.15       25.75     26.98 o
  11  13   7     2297.78     2352.28     84.50 o
  12  13   7       71.30       69.24     33.52 o
  13  13   7     2250.07     2399.49    114.69 o
   1  15   7     3740.55     3792.31    133.09 o
   2  15   7      104.12       48.89     23.04 o
   3  15   7     4531.12     4431.74    138.77 o
   4  15   7       53.30       58.06     25.33 o
   5  15   7     3949.17     4356.53    137.98 o
   6  15   7        3.71       -6.94     27.94 o
   7  15   7     3852.03     4290.81    158.14 o
   8  15   7       29.63       40.27     32.22 o
   9  15   7     2325.77     2413.25     74.50 o
  10  15   7        5.62      -13.87     33.59 o
  11  15   7     1679.91     1485.18    204.87 o
   1  17   7     3185.46     3566.79     77.39 o
   2  17   7        9.71      -26.58     26.58 o
   3  17   7     3204.45     3536.12     86.75 o
   4  17   7        9.96      -28.03     28.03 o
   5  17   7     2367.98     2929.77     83.36 o
   6  17   7        4.97        0.84     30.96 o
   7  17   7     2194.70     2478.29     67.36 o
   8  17   7        4.17       37.89     37.12 o
   9  17   7     1128.39      796.11     48.47 o
   1  19   7     1799.89     2090.73     59.81 o
   2  19   7        0.34      -30.95     30.95 o
   3  19   7     1889.11     2186.41     66.22 o
   4  19   7        5.24      -22.50     31.92 o
   5  19   7     1200.13     1165.08    111.25 o
   6  19   7       18.83       17.93     39.99 o
   0   0   8    11352.29     9997.75    530.57 o
   2   0   8     9821.88     7934.43    633.54 o
   4   0   8    11050.72     9744.10    935.55 o
   6   0   8     9461.39     8819.83    691.76 o
   8   0   8    10482.06    10500.63    496.87 o
  10   0   8     8247.22     8641.24    368.53 o
  12   0   8     5015.03     4727.15    194.57 o
  14   0   8     2897.23     2634.57    111.13 o
   0   2   8    12158.09    10451.30    526.24 o
   1   2   8       21.29      -15.59     15.59 o
   2   2   8    17545.96    16804.58    732.53 o
   3   2   8      482.21      457.31     29.82 o
   4   2   8    10408.12     9220.60    508.33 o
   5   2   8       55.71       44.73     16.92 o
   6   2   8    10291.21     9402.38    389.52 o
   7   2   8      211.94      204.54     19.35 o
   8   2   8    13350.91    13843.73    483.58 o
   9   2   8      469.98      499.83     23.80 o
  10   2   8     2901.73     2592.74     82.83 o
  11   2   8        4.77        3.76     22.90 o
  12   2   8     4252.28     4050.85    123.78 o
  13   2   8        9.28      -26.74     26.74 o
  14   2   8     3109.47     3015.92     90.23 o
  15   2   8        6.62      -16.77     33.12 o
   0   4   8    12076.38    10442.02    756.03 o
   1   4   8       63.20       37.25     16.28 o
   2   4   8    14179.25    11867.55    574.83 o
   3   4   8      213.56      205.96     16.26 o
   4   4   8    10183.44     9068.42    386.44 o
   5   4   8       64.82       58.23     15.06 o
   6   4   8    11212.61    11145.07    414.41 o
   7   4   8       27.52       40.32     17.57 o
   8   4   8     7148.38     6833.82    253.24 o
   9   4   8       28.13       30.44     19.58 o
  10   4   8     4975.34     4875.06    152.64 o
  11   4   8        5.68        6.79     22.52 o
  12   4   8     3923.22     3906.69    139.12 o
  13   4   8        1.51       -2.70     30.10 o
  14   4   8     3054.72     3097.71    127.65 o
  15   4   8       10.24       -0.88     33.34 o
   0   6   8    14427.26    13240.34    927.96 o
   1   6   8       28.65      -14.53     14.53 o
   2   6   8    14328.53    13152.49    585.08 o
   3   6   8        8.84      -11.31     13.86 o
   4   6   8     5240.90     4132.64    117.88 o
   5   6   8      335.14      341.72     15.59 o
   6   6   8     8394.05     7941.78    267.70 o
   7   6   8       82.48       79.14     17.96 o
   8   6   8     8145.53     8007.63    258.78 o
   9   6   8       12.98        0.94     20.45 o
  10   6   8     3771.50     3626.31    123.80 o
  11   6   8        3.20      -12.81     26.98 o
  12   6   8     4050.52     4028.98    115.58 o
  13   6   8        5.86       -7.75     32.24 o
  14   6   8     2844.66     2929.67    120.70 o
  15   6   8       94.62      105.03     37.24 o
   0   8   8     7946.78     7564.14    615.16 o
   1   8   8       59.66       -3.82     15.17 o
   2   8   8    10516.57     9433.78    387.68 o
   3   8   8       67.26       33.68     19.82 o
   4   8   8     6678.81     6273.60    245.92 o
   5   8   8      143.46      132.08     20.25 o
   6   8   8     7280.81     7601.67    254.31 o
   7   8   8       62.91       47.39     22.63 o
   8   8   8     5269.46     5280.93    171.48 o
   9   8   8       60.22       44.72     21.98 o
  10   8   8     4215.32     4217.94    120.71 o
  11   8   8       13.18        8.03     27.80 o
  12   8   8     3810.01     4069.76    129.22 o
  13   8   8        6.17       19.07     30.87 o
  14   8   8     1858.81     1882.13     89.08 o
   0  10   8     6489.29     6743.35    579.11 o
   1  10   8       18.36      -16.37     16.37 o
   2  10   8     5620.49     5201.94    215.92 o
   3  10   8      109.88       70.39     20.02 o
   4  10   8     5597.92     5162.97    198.14 o
   5  10   8       34.88        4.01     22.40 o
   6  10   8     5527.07     5616.72    175.60 o
   7  10   8       12.80       17.14     25.78 o
   8  10   8     4628.06     4668.68    202.12 o
   9  10   8       33.40       13.34     27.06 o
  10  10   8     2993.69     3067.14    128.86 o
  11  10   8       85.10      111.66     30.65 o
  12  10   8     3389.54     3698.15    161.92 o
  13  10   8       49.92       54.21     32.49 o
   0  12   8     4981.33     5347.20    402.94 o
   1  12   8      156.25       88.77     21.66 o
   2  12   8     5537.27     5288.85    194.32 o
   3  12   8        3.25      -20.80     20.80 o
   4  12   8     5784.80     5927.64    239.11 o
   5  12   8        0.74      -25.47     25.47 o
   6  12   8     3651.84     3826.32    136.27 o
   7  12   8       46.28       43.47     29.72 o
   8  12   8     3298.97     3650.73    147.49 o
   9  12   8       66.19      107.12     29.20 o
  10  12   8     2517.50     2776.48     94.48 o
  11  12   8      121.56      131.09     32.10 o
  12  12   8     2470.41     2756.66    112.77 o
   0  14   8     4221.16     4658.87    334.06 o
   1  14   8       38.94      -24.58     24.58 o
   2  14   8     3814.76     4022.99    176.77 o
   3  14   8       20.87      -20.67     27.15 o
   4  14   8     4336.98     5110.45    226.75 o
   5  14   8       12.68        4.93     30.65 o
   6  14   8     3157.04     3611.42    153.00 o
   7  14   8       22.33       23.86     33.40 o
   8  14   8     2210.37     2395.20     69.39 o
   9  14   8       13.34        6.94     34.45 o
  10  14   8     1217.83      898.60     75.26 o
   0  16   8     1761.21     1778.26     86.89 o
   1  16   8      315.33      348.77     37.37 o
   2  16   8     2644.22     2693.91    121.21 o
   3  16   8       12.90      -28.32     29.37 o
   4  16   8     2576.95     3140.25    110.27 o
   5  16   8        0.07      -21.01     33.52 o
   6  16   8     2125.28     2721.76     94.77 o
   7  16   8       23.57        1.94     36.28 o
   8  16   8     1585.20     1560.88    120.32 o
   0  18   8     1586.76     1557.73    149.06 o
   1  18   8        9.58      -21.58     29.93 o
   2  18   8     1778.70     2188.93     72.64 o
   3  18   8        8.62        1.11     33.73 o
   4  18   8     1398.64     1404.06    142.78 o
   5  18   8        2.76        1.45     43.57 o
   1   1   9     9674.06     9225.21    317.46 o
   2   1   9       27.16      -10.31     27.74 o
   3   1   9    10678.80    11039.75    647.57 o
   4   1   9       85.32       84.66     21.88 o
   5   1   9     6114.20     5608.51    386.25 o
   6   1   9       35.50       12.88     23.03 o
   7   1   9     6722.74     6704.33    301.88 o
   8   1   9      272.90      290.46     25.23 o
   9   1   9     6781.50     7201.27    277.18 o
  10   1   9       89.76       82.42     25.69 o
  11   1   9     2854.62     2728.25    107.61 o
  12   1   9        3.87       14.22     30.46 o
  13   1   9     2481.09     2372.13     87.68 o
  14   1   9        0.60      -34.30     34.30 o
   1   3   9     9191.11     9091.75    222.66 o
   2   3   9      199.16      210.46     26.75 o
   3   3   9     7209.96     6431.25    402.15 o
   4   3   9      288.66      293.29     27.94 o
   5   3   9     7775.32     7296.92    420.66 o
   6   3   9       31.87       28.59     21.07 o
   7   3   9     5431.28     5048.05    232.85 o
   8   3   9       32.43       27.98     22.17 o
   9   3   9     5392.73     5590.83    198.39 o
  10   3   9        3.80      -27.13     27.13 o
  11   3   9     3223.21     3277.90    127.30 o
  12   3   9       13.36      -17.36     32.92 o
  13   3   9     2410.02     2293.90     74.18 o
  14   3   9        2.47       -6.06     38.49 o
   1   5   9     7539.62     7569.55    369.25 o
   2   5   9      243.11      285.37     27.97 o
   3   5   9     9001.08     8643.92    391.95 o
   4   5   9      209.81      227.81     21.78 o
   5   5   9     5286.70     4896.67    205.49 o
   6   5   9       61.48       56.38     23.72 o
   7   5   9     5515.64     5419.23    316.58 o
   8   5   9       16.52       12.22     23.96 o
   9   5   9     4785.18     5182.64    258.72 o
  10   5   9       30.50       54.13     28.45 o
  11   5   9     2623.71     2536.78     99.84 o
  12   5   9       23.78        6.44     32.24 o
  13   5   9     2724.15     2944.54     95.41 o
   1   7   9     7429.03     7678.46    437.83 o
   2   7   9       48.32       17.61     23.76 o
   3   7   9     4529.10     4202.27    203.15 o
   4   7   9       23.64       12.77     22.65 o
   5   7   9     6400.37     6722.96    271.78 o
   6   7   9       11.48       15.70     22.22 o
   7   7   9     4520.83     4513.57    198.45 o
   8   7   9        5.96        8.44     24.95 o
   9   7   9     3865.50     4058.99    182.37 o
  10   7   9       10.62        1.62     30.01 o
  11   7   9     3001.23     3124.11    124.22 o
  12   7   9       30.88       36.76     33.13 o
  13   7   9     1824.69     1690.07    109.69 o
   1   9   9     4806.34     5282.08    385.52 o
   2   9   9      123.21       62.03     23.33 o
   3   9   9     5941.42     5999.12    304.49 o
   4   9   9       45.77       40.63     28.02 o
   5   9   9     5409.26     6186.61    271.27 o
   6   9   9       90.98       71.32     33.07 o
   7   9   9     3884.21     3996.24    175.55 o
   8   9   9        7.20       -8.53     33.81 o
   9   9   9     2548.82     2688.34    155.24 o
  10   9   9        1.63       -0.71     37.13 o
  11   9   9     2471.72     2578.79    113.73 o
  12   9   9       29.28       34.57     32.70 o
   1  11   9     4412.90     4858.07    275.55 o
   2  11   9        2.88      -28.19     28.19 o
   3  11   9     4083.15     4393.06    201.85 o
   4  11   9       20.74       13.54     29.02 o
   5  11   9     4075.46     4698.04    226.99 o
   6  11   9        6.22      -34.03     34.03 o
   7  11   9     2913.73     3419.57    160.67 o
   8  11   9        7.35        2.00     40.79 o
   9  11   9     2099.56     2278.55    102.01 o
  10  11   9       23.58        0.64     41.74 o
  11  11   9     1765.21     1975.09    131.22 o
   1  13   9     2523.46     2739.96    193.40 o
   2  13   9        7.41      -31.16     31.16 o
   3  13   9     3519.83     4131.22    174.55 o
   4  13   9        9.89      -19.30     30.84 o
   5  13   9     2556.73     3156.88    137.32 o
   6  13   9       47.36       30.24     38.60 o
   7  13   9     1822.75     1989.09     93.73 o
   8  13   9       65.48      113.11     39.04 o
   9  13   9     1599.75     1707.98     71.60 o
   1  15   9     2012.49     2337.90    118.69 o
   2  15   9        5.21      -18.66     38.47 o
   3  15   9     2114.69     2555.19    142.43 o
   4  15   9       11.51      -10.73     36.09 o
   5  15   9     1945.24     2378.58     97.41 o
   6  15   9       15.94       10.46     42.06 o
   7  15   9     1439.76     1664.87    114.83 o
   1  17   9     1092.30      840.83     60.11 o
   2  17   9       35.72       -0.71     41.32 o
   3  17   9     1979.24     2840.75    118.82 o
   0   0  10     7273.49     7346.47    180.04 o
   2   0  10     6995.64     7210.87    561.83 o
   4   0  10     5142.43     4584.48    465.83 o
   6   0  10     5675.73     5953.90    704.73 o
   8   0  10     3018.95     2911.41    216.82 o
  10   0  10     2877.18     2796.84    199.68 o
  12   0  10     1607.11     1630.12    103.34 o
   0   2  10     6115.04     6425.67    452.12 o
   1   2  10       31.79        7.56     34.83 o
   2   2  10     6709.85     7167.05    374.72 o
   3   2  10      111.79       96.65     31.07 o
   4   2  10     3168.23     2462.59    163.56 o
   5   2  10       61.77       71.03     28.40 o
   6   2  10     4336.91     4263.04    244.15 o
   7   2  10       26.89       30.65     26.37 o
   8   2  10     4942.25     5211.20    228.46 o
   9   2  10      161.88      181.71     30.98 o
  10   2  10     2945.75     3123.65    138.81 o
  11   2  10        0.66      -33.61     33.61 o
  12   2  10     2103.98     2127.71     85.05 o
   0   4  10     6346.24     6941.29    787.40 o
   1   4  10        9.77      -11.82     34.51 o
   2   4  10     5200.12     5499.28    202.33 o
   3   4  10       74.75       65.27     27.77 o
   4   4  10     4845.83     4606.04    302.75 o
   5   4  10       31.54       10.38     27.29 o
   6   4  10     3910.97     3993.61    240.61 o
   7   4  10       22.75       11.68     30.50 o
   8   4  10     3067.67     3170.07    158.39 o
   9   4  10       62.34       74.02     32.04 o
  10   4  10     3034.09     3171.37    162.88 o
  11   4  10        0.22      -12.35     33.67 o
  12   4  10     2020.72     2216.13    115.75 o
   0   6  10     4383.77     4610.43    319.68 o
   1   6  10       29.62       -8.19     29.00 o
   2   6  10     4403.04     4924.81    207.55 o
   3   6  10       82.90       82.00     32.63 o
   4   6  10     4522.22     4890.80    297.04 o
   5   6  10       12.39      -32.05     33.56 o
   6   6  10     4031.11     4304.20    267.16 o
   7   6  10       11.71       22.59     31.44 o
   8   6  10     3625.42     3966.46    274.45 o
   9   6  10       54.56       35.45     30.55 o
  10   6  10     1843.82     1828.52    137.35 o
  11   6  10       15.29        6.40     36.16 o
   0   8  10     3757.33     4128.34    470.23 o
   1   8  10       29.91      -15.11     29.94 o
   2   8  10     3706.91     4258.77    267.02 o
   3   8  10       12.88      -29.99     29.99 o
   4   8  10     4356.01     5292.50    250.83 o
   5   8  10       17.28       19.82     45.02 o
   6   8  10     3155.13     3779.71    272.93 o
   7   8  10        2.86      -25.81     45.99 o
   8   8  10     2259.84     2519.29    141.80 o
   9   8  10       17.03       22.74     40.34 o
  10   8  10     1870.22     1934.45    140.66 o
   0  10  10     3167.12     4002.98    618.78 o
   1  10  10        5.67      -30.79     30.79 o
   2  10  10     3324.60     3870.04    259.85 o
   3  10  10       74.94       39.61     37.94 o
   4  10  10     2769.36     3273.84    151.84 o
   5  10  10       60.92       14.00     36.78 o
   6  10  10     2716.37     3284.06    223.92 o
   7  10  10       21.32       -4.48     46.81 o
   8  10  10     2127.34     2496.79    213.09 o
   9  10  10        0.67       -0.27     43.26 o
   0  12  10     1950.56     2295.84    310.90 o
   1  12  10        1.48      -37.89     37.89 o
   2  12  10     2302.80     2842.03    226.00 o
   3  12  10        0.25      -19.85     39.31 o
   4  12  10     2340.27     2963.83    152.15 o
   5  12  10       24.52       19.89     43.24 o
   6  12  10     2069.01     2615.68    227.76 o
   7  12  10        3.72       -9.77     49.39 o
   0  14  10     1626.33     1730.19    213.08 o
   1  14  10        1.99      -42.74     42.74 o
   2  14  10     1698.77     2367.91    235.76 o
   3  14  10        0.36      -17.49     46.89 o
   4  14  10     1410.74     1599.93    136.79 o
   5  14  10       17.69       19.32     49.02 o
   1   1  11     4071.90     4652.67    186.94 o
   2   1  11       13.52        3.04     39.15 o
   3   1  11     2069.67     1635.65     95.76 o
   4   1  11      131.74      117.43     32.35 o
   5   1  11     3901.46     4011.12    251.96 o
   6   1  11       22.38       26.90     33.23 o
   7   1  11     3036.36     3386.36    152.50 o
   8   1  11       10.15      -18.76     35.15 o
   9   1  11     2178.07     2411.44    120.90 o
  10   1  11        1.21       -0.05     37.35 o
   1   3  11     4878.14     5712.64    170.73 o
   2   3  11       31.66       48.71     39.10 o
   3   3  11     2918.50     2992.16    189.62 o
   4   3  11       83.27       65.60     41.69 o
   5   3  11     3003.97     3196.37    178.57 o
   6   3  11        9.65       12.28     36.24 o
   7   3  11     2478.83     2645.59    170.86 o
   8   3  11       21.04       21.07     35.49 o
   9   3  11     2154.99     2301.65     96.19 o
  10   3  11        6.86      -10.91     36.77 o
   1   5  11     3599.95     4101.98    217.70 o
   2   5  11       13.64      -16.26     39.90 o
   3   5  11     2830.33     3266.02    202.41 o
   4   5  11        6.97      -12.77     39.94 o
   5   5  11     2997.34     3293.94    208.15 o
   6   5  11       35.11       26.18     41.58 o
   7   5  11     1756.20     1604.71    204.59 o
   8   5  11       63.90       68.84     35.43 o
   9   5  11     1805.60     1984.75     95.91 o
   1   7  11     2785.93     3249.99    244.74 o
   2   7  11        5.82      -27.88     39.85 o
   3   7  11     2854.91     3736.00    206.96 o
   4   7  11       12.40      -26.39     37.25 o
   5   7  11     2659.03     3096.55    146.92 o
   6   7  11        0.05      -32.82     37.33 o
   7   7  11     1878.62     2219.03    119.38 o
   8   7  11       20.24       10.80     36.45 o
   1   9  11     1718.33     1885.29    252.03 o
   2   9  11        2.38      -37.54     37.54 o
   3   9  11     2147.11     3164.64    233.10 o
   4   9  11        5.21      -34.83     36.80 o
   5   9  11     2123.20     2642.00    213.09 o
   6   9  11        2.50       15.74     52.26 o
   7   9  11     1609.28     2039.06    233.72 o
   1  11  11     1762.18     2133.47    165.12 o
   2  11  11        1.73      -45.74     45.74 o
   3  11  11     1425.93     1521.07    356.11 o
   4  11  11        0.20      -11.87     58.48 o
   5  11  11     1581.75     2052.46    174.20 o
   0   0  12     3201.39     3897.78    185.00 o
   2   0  12     2098.59     2529.66    222.05 o
   4   0  12     2138.70     2405.96    176.87 o
   6   0  12     1894.80     2117.45    113.36 o
   0   2  12     2798.32     3384.87    209.71 o
   1   2  12        2.10       -0.01     43.59 o
   2   2  12     1745.91     2018.82     83.14 o
   3   2  12       66.97       84.02     45.15 o
   4   2  12     1823.18     1883.58    203.36 o
   5   2  12       11.11        8.87     45.87 o
   6   2  12     2178.61     2564.11    140.97 o
   7   2  12        8.02       -0.75     38.49 o
   0   4  12     2160.95     2488.04    230.14 o
   1   4  12        1.73       -9.00     45.96 o
   2   4  12     2114.84     2732.84    148.50 o
   3   4  12        4.78      -42.12     46.61 o
   4   4  12     2108.40     2438.47    139.76 o
   5   4  12       24.96      -17.25     45.58 o
   6   4  12     1649.56     1913.54    174.07 o
   0   6  12     1872.79     2609.63    283.83 o
   1   6  12        6.32      -33.22     44.15 o
   2   6  12     1815.53     2362.91    114.78 o
   3   6  12       19.01        5.39     45.54 o
   4   6  12     1438.54     1459.66    194.86 o
   5   6  12        4.60      -28.03     45.47 o
   0   8  12     1552.45     1662.26    389.07 o
   1   8  12        5.77      -22.06     46.51 o
   2   8  12     1537.90     2225.97    173.82 o
   3   8  12        0.24      -47.14     50.66 o
 
